# Supplementary material for: Gene regulatory response to hyposalinity in the brown seaweed Fucus vesiculosus
Source: BMC Genomics. 2020 Jan 13;21:42. doi: 10.1186/s12864-020-6470-y (PMC6958763; doi:10.1186/s12864-020-6470-y)
Supplement: Supplementary file 1 — Additional file 1. list of genes differentially expressed due to hyposalinity for Parainen population (FDR < 0.05 and |log2FC| > 1). [file 12864_2020_6470_MOESM1_ESM.xls]

## Sheet: LR_Additional file 1
regulation	ID	Seq_desc	GO
Down	TRINITY_DN218027_c0_g1	26S proteasome non-ATPase regulatory subunit 10-like	F GO:0005515 protein binding
Down	TRINITY_DN217650_c3_g5	2-polyprenyl-6-methoxyphenol hydroxylase	F GO:0071949 FAD binding,F GO:0003824 catalytic activity
Down	TRINITY_DN215942_c0_g2	3'(2'),5'-bisphosphate nucleotidase	P GO:0006790 sulfur compound metabolic process,F GO:0016791 phosphatase activity,P GO:0046854 phosphatidylinositol phosphorylation
Down	TRINITY_DN219066_c0_g2	ABC transporter C family member 13 isoform X1	F GO:0005524 ATP binding,F GO:0042626 ATPase activity, coupled to transmembrane movement of substances,P GO:0055085 transmembrane transport,C GO:0016021 integral to membrane
Down	TRINITY_DN218822_c0_g2	acetoin utilization protein	P GO:0016569 covalent chromatin modification,F GO:0003677 DNA binding,F GO:0008270 zinc ion binding,F GO:0003700 sequence-specific DNA binding transcription factor activity,P GO:0006355 regulation of transcription, DNA-dependent,F GO:0016787 hydrolase act
Down	TRINITY_DN219129_c0_g4	AChain A, Crystal Structure Of Designed Pentatricopeptide Repeat Protein Dppr- U10 In Complex With Its Target Rna U10	F GO:0005515 protein binding
Down	TRINITY_DN36479_c0_g1	AChain A, Crystal Structure Of The First Bromodomain Of Human Brd4 In Complex With Benzo	F GO:0005515 protein binding
Down	TRINITY_DN206910_c0_g1	actin bundling protein	C GO:0044424 intracellular part,F GO:0005515 protein binding
Down	TRINITY_DN216853_c0_g1	adenylate/guanylate cyclase	C GO:0005622 intracellular,F GO:0016849 phosphorus-oxygen lyase activity,P GO:0009190 cyclic nucleotide biosynthetic process,P GO:0035556 intracellular signal transduction
Down	TRINITY_DN218919_c0_g2	advillin isoform X2	F GO:0051015 actin filament binding
Down	TRINITY_DN217647_c0_g1	agc protein kinase	F GO:0005524 ATP binding,F GO:0043169 cation binding,F GO:0004672 protein kinase activity,P GO:0006468 protein phosphorylation
Down	TRINITY_DN213423_c0_g2	alpha,alpha-trehalose-phosphate synthase (UDP-forming), variant 1	C GO:0005737 cytoplasm,F GO:0003825 alpha,alpha-trehalose-phosphate synthase (UDP-forming) activity,F GO:0016791 phosphatase activity,P GO:0070413 trehalose metabolism in response to stress,P GO:0005992 trehalose biosynthetic process
Down	TRINITY_DN212174_c0_g1	animal inward rectifier k channel (irk-c) family protein	P GO:0006813 potassium ion transport,P GO:0034220 ion transmembrane transport,F GO:0005242 inward rectifier potassium channel activity,C GO:0016021 integral to membrane
Down	TRINITY_DN205291_c0_g1	ankyrin-1-like isoform X7	F GO:0005515 protein binding
Down	TRINITY_DN206844_c0_g1	ankyrin 2,3/unc44	F GO:0005515 protein binding
Down	TRINITY_DN200310_c1_g1	ankyrin domain protein	F GO:0005515 protein binding
Down	TRINITY_DN210426_c0_g1	ankyrin repeat domain-containing protein 13B	F GO:0005515 protein binding
Down	TRINITY_DN216380_c0_g1	ankyrin repeat domain-containing protein 52	F GO:0005515 protein binding
Down	TRINITY_DN218449_c2_g3	ankyrin repeat protein	C GO:0005634 nucleus,C GO:0030016 myofibril,C GO:0032991 macromolecular complex,C GO:0044422 organelle part,F GO:0003712 transcription cofactor activity,F GO:0005515 protein binding,P GO:0006357 regulation of transcription from RNA polymerase II promoter,
Down	TRINITY_DN219044_c3_g3	Ankyrin Repeat Transient Receptor Potential Channel	P GO:0006811 ion transport,P GO:0055085 transmembrane transport
Down	TRINITY_DN208938_c3_g4	Ankyrin Repeat Transient Receptor Potential Channel	C GO:0005737 cytoplasm,F GO:0004812 aminoacyl-tRNA ligase activity,F GO:0005524 ATP binding
Down	TRINITY_DN211162_c0_g3	Annexin A7	F GO:0005509 calcium ion binding,F GO:0005544 calcium-dependent phospholipid binding
Down	TRINITY_DN215236_c0_g1	Arf-GAP with coiled-coil, ANK repeat and PH domain-containing protein	F GO:0005515 protein binding,F GO:0005096 GTPase activator activity
Down	TRINITY_DN217998_c0_g1	arginine N-methyltransferase 9	F GO:0005515 protein binding
Down	TRINITY_DN207389_c0_g8	ATP-binding Cassette (ABC) Superfamily	F GO:0005524 ATP binding,F GO:0042626 ATPase activity, coupled to transmembrane movement of substances,P GO:0055085 transmembrane transport,C GO:0016021 integral to membrane,P GO:0070730 cAMP transport,P GO:0030587 sorocarp development,P GO:0015721 bile a
Down	TRINITY_DN214011_c0_g1	ATP-binding cassette superfamily	C GO:0016021 integral to membrane,F GO:0005524 ATP binding,F GO:0016887 ATPase activity
Down	TRINITY_DN219733_c1_g3	ATP-binding region, ATPase-like	F GO:0005515 protein binding
Down	TRINITY_DN219789_c3_g2	ATP-dependent helicase	F GO:0003676 nucleic acid binding,F GO:0004386 helicase activity,F GO:0005524 ATP binding
Down	TRINITY_DN197272_c0_g1	ATP-dependent RNA helicase ded1	C GO:0005730 nucleolus,C GO:0005737 cytoplasm,F GO:0003676 nucleic acid binding,F GO:0004004 ATP-dependent RNA helicase activity,F GO:0005524 ATP binding,F GO:0016829 lyase activity,P GO:0006520 cellular amino acid metabolic process,P GO:0010501 RNA secon
Down	TRINITY_DN216730_c4_g6	Atypical/PI3K/PI4K protein kinase	F GO:0005488 binding,F GO:0016740 transferase activity,P GO:0009987 cellular process
Down	TRINITY_DN207497_c0_g1	BEACH domain-containing protein	F GO:0005515 protein binding
Down	TRINITY_DN215993_c0_g1	beta-D-galactosidase	P GO:0005975 carbohydrate metabolic process,F GO:0004553 hydrolase activity, hydrolyzing O-glycosyl compounds,F GO:0005488 binding
Down	TRINITY_DN216586_c0_g3	Beta-glucanase, GH16 family	P GO:0005975 carbohydrate metabolic process,F GO:0004553 hydrolase activity, hydrolyzing O-glycosyl compounds,F GO:0030246 carbohydrate binding
Down	TRINITY_DN212651_c0_g3	bifunctional (p)ppGpp synthetase/guanosine-3',5'-bis(diphosphate) 3'-pyrophosphohydrolase	F GO:0016787 hydrolase activity,P GO:0015969 guanosine tetraphosphate metabolic process
Down	TRINITY_DN219087_c0_g1	bifunctional (p)ppGpp synthetase/guanosine-3',5'-bis(diphosphate) 3'-pyrophosphohydrolase	F GO:0003824 catalytic activity,P GO:0015969 guanosine tetraphosphate metabolic process
Down	TRINITY_DN198471_c0_g1	bifunctional arginine demethylase and lysyl-hydroxylase psr	F GO:0003824 catalytic activity,P GO:0008152 metabolic process
Down	TRINITY_DN211802_c0_g1	B regulatory subunit of protein phosphatase 2A	C GO:0000159 protein phosphatase type 2A complex,F GO:0005488 binding,F GO:0019888 protein phosphatase regulator activity,P GO:0007165 signal transduction
Down	TRINITY_DN218626_c0_g1	bromodomain containing protein	F GO:0003677 DNA binding,F GO:0008270 zinc ion binding,F GO:0005515 protein binding
Down	TRINITY_DN208516_c0_g3	calmodulin-binding transcription activator	C GO:0005634 nucleus,F GO:0003677 DNA binding,F GO:0005515 protein binding
Down	TRINITY_DN205427_c0_g1	CAMK/CAMKL/AMPK protein kinase	C GO:0005634 nucleus,F GO:0005524 ATP binding,C GO:0005737 cytoplasm,F GO:0004674 protein serine/threonine kinase activity,P GO:0006468 protein phosphorylation,P GO:0035556 intracellular signal transduction
Down	TRINITY_DN218428_c0_g3	CAMK/CAMKL protein kinase	C GO:0005634 nucleus,F GO:0005524 ATP binding,C GO:0005737 cytoplasm,F GO:0004674 protein serine/threonine kinase activity,P GO:0006468 protein phosphorylation,P GO:0035556 intracellular signal transduction
Down	TRINITY_DN218490_c0_g4	CAMK/CDPK protein kinase	F GO:0005524 ATP binding,F GO:0005509 calcium ion binding,P GO:0006468 protein phosphorylation,F GO:0004674 protein serine/threonine kinase activity
Down	TRINITY_DN204109_c0_g1	CAMK protein kinase	F GO:0005524 ATP binding,F GO:0005509 calcium ion binding,F GO:0004672 protein kinase activity,P GO:0006468 protein phosphorylation
Down	TRINITY_DN210216_c0_g2	cAMP-dependent protein kinase catalytic subunit gamma	P GO:0003091 renal water homeostasis,P GO:0034380 high-density lipoprotein particle assembly,P GO:0008584 male gonad development,P GO:0034199 activation of protein kinase A activity,P GO:0007283 spermatogenesis,F GO:0004691 cAMP-dependent protein kinase a
Down	TRINITY_DN218147_c1_g3	catalase/peroxidase HPI	F GO:0004096 catalase activity,C GO:0016020 membrane,N GO:0098869 N/A,C GO:0005829 cytosol,P GO:0055114 oxidation-reduction process,P GO:0070301 cellular response to hydrogen peroxide,C GO:0005576 extracellular region,P GO:0042744 hydrogen peroxide catabo
Down	TRINITY_DN217295_c2_g1	Cation Diffusion Facilitator (CDF) Family	N GO:0098655 N/A,F GO:0008324 cation transmembrane transporter activity,C GO:0016021 integral to membrane
Down	TRINITY_DN215333_c0_g1	centrosomeassociated protein putative	C GO:0005634 nucleus,C GO:0005813 centrosome,P GO:0060271 cilium morphogenesis
Down	TRINITY_DN219453_c0_g2	chitin synthase 1, chs-1	C GO:0016020 membrane,F GO:0016758 transferase activity, transferring hexosyl groups
Down	TRINITY_DN218183_c0_g6	Chloride Channel (ClC) Family	F GO:0003824 catalytic activity,P GO:0034220 ion transmembrane transport,C GO:0016020 membrane,P GO:0006821 chloride transport,F GO:0005247 voltage-gated chloride channel activity
Down	TRINITY_DN212301_c0_g1	chromatin remodeling complex subunit	F GO:0005524 ATP binding
Down	TRINITY_DN218068_c0_g2	chromodomain protein	F GO:0004386 helicase activity,F GO:0097159 organic cyclic compound binding,F GO:1901363 heterocyclic compound binding,P GO:0051276 chromosome organization
Down	TRINITY_DN209888_c1_g3	CK1/CK1/CK1-D protein kinase	P GO:0008360 regulation of cell shape,C GO:0005634 nucleus,F GO:0005524 ATP binding,C GO:0005737 cytoplasm,P GO:0016055 Wnt receptor signaling pathway,F GO:0004674 protein serine/threonine kinase activity,P GO:0006897 endocytosis,P GO:0018105 peptidyl-ser
Down	TRINITY_DN217122_c1_g1	CLK4-associating serine/arginine rich protein isoform X1	C GO:0005654 nucleoplasm,F GO:0005515 protein binding
Down	TRINITY_DN208549_c0_g1	CMGC/MAPK protein kinase	F GO:0005524 ATP binding,P GO:0000165 MAPK cascade,F GO:0004707 MAP kinase activity,C GO:0005622 intracellular
Down	TRINITY_DN219678_c2_g1	CMGC/MAPK protein kinase	F GO:0005524 ATP binding,P GO:0000165 MAPK cascade,F GO:0004707 MAP kinase activity,C GO:0005622 intracellular
Down	TRINITY_DN219036_c0_g1	component of SCAR regulatory complex	C GO:0005737 cytoplasm,P GO:0000902 cell morphogenesis,P GO:0048870 cell motility,P GO:0051128 regulation of cellular component organization,P GO:0065008 regulation of biological quality
Down	TRINITY_DN219176_c0_g1	Conserved exported or envelope protein of uncharacterised function	C GO:0016020 membrane,F GO:0008081 phosphoric diester hydrolase activity,P GO:0006629 lipid metabolic process
Down	TRINITY_DN216123_c0_g1	conserved unknown protein	F GO:0005096 GTPase activator activity,F GO:0005515 protein binding,F GO:0046872 metal ion binding,P GO:0043547 positive regulation of GTPase activity
Down	TRINITY_DN214016_c0_g1	conserved unknown protein
Down	TRINITY_DN199832_c0_g1	conserved unknown protein
Down	TRINITY_DN218598_c2_g4	conserved unknown protein	C GO:0005634 nucleus,F GO:0008081 phosphoric diester hydrolase activity,P GO:0006281 DNA repair
Down	TRINITY_DN202794_c0_g2	conserved unknown protein
Down	TRINITY_DN206156_c0_g2	conserved unknown protein	F GO:0005515 protein binding
Down	TRINITY_DN205205_c0_g2	conserved unknown protein	P GO:0006886 intracellular protein transport
Down	TRINITY_DN219846_c2_g2	conserved unknown protein	C GO:0005886 plasma membrane,C GO:0016021 integral to membrane,F GO:0022857 transmembrane transporter activity,P GO:0055085 transmembrane transport
Down	TRINITY_DN211089_c0_g2	conserved unknown protein	F GO:0043167 ion binding,P GO:0009987 cellular process
Down	TRINITY_DN204912_c0_g1	conserved unknown protein	F GO:0004672 protein kinase activity,F GO:0005524 ATP binding,P GO:0006468 protein phosphorylation
Down	TRINITY_DN194439_c0_g1	conserved unknown protein	C GO:0005634 nucleus,F GO:0003677 DNA binding,P GO:0006355 regulation of transcription, DNA-dependent,P GO:0009725 response to hormone stimulus
Down	TRINITY_DN218744_c0_g1	conserved unknown protein	F GO:0003777 microtubule motor activity,F GO:0005524 ATP binding,F GO:0008017 microtubule binding,P GO:0007018 microtubule-based movement
Down	TRINITY_DN218609_c1_g3	conserved unknown protein	F GO:0046872 metal ion binding
Down	TRINITY_DN218627_c1_g3	conserved unknown protein	F GO:0000166 nucleotide binding,F GO:0003774 motor activity
Down	TRINITY_DN213909_c0_g2	conserved unknown protein	C GO:0016020 membrane
Down	TRINITY_DN219649_c0_g4	conserved unknown protein	F GO:0004843 ubiquitin-specific protease activity,P GO:0006508 proteolysis
Down	TRINITY_DN216506_c0_g2	conserved unknown protein	C GO:0005634 nucleus,F GO:0000981 sequence-specific DNA binding RNA polymerase II transcription factor activity,F GO:0008270 zinc ion binding,P GO:0006355 regulation of transcription, DNA-dependent
Down	TRINITY_DN219371_c0_g1	COPII coat assembly protein sec16	C GO:0012505 endomembrane system,C GO:0016020 membrane,C GO:0043231 intracellular membrane-bounded organelle,C GO:0044444 cytoplasmic part,P GO:0016192 vesicle-mediated transport
Down	TRINITY_DN217979_c0_g2	Copper-transporting ATPase RAN1	F GO:0000166 nucleotide binding,F GO:0005507 copper ion binding,F GO:0019829 cation-transporting ATPase activity,C GO:0016021 integral to membrane,P GO:0030001 metal ion transport,N GO:0099132 N/A
Down	TRINITY_DN213547_c0_g4	CUG-BP- and ETR-3-like factor, putative	F GO:0003723 RNA binding,P GO:0009245 lipid A biosynthetic process,F GO:0016410 N-acyltransferase activity
Down	TRINITY_DN208835_c0_g1	cyclic nucleotide-binding protein	P GO:0006813 potassium ion transport,F GO:0005249 voltage-gated potassium channel activity,P GO:0034220 ion transmembrane transport,C GO:0016021 integral to membrane
Down	TRINITY_DN213728_c0_g1	Cytochrome b5 [	F GO:0016491 oxidoreductase activity,C GO:0016020 membrane,P GO:0055114 oxidation-reduction process
Down	TRINITY_DN219444_c1_g2	Cytochrome b5 [	C GO:0016021 integral to membrane,F GO:0004497 monooxygenase activity,F GO:0004601 peroxidase activity,F GO:0020037 heme binding,P GO:0006979 response to oxidative stress,P GO:0055114 oxidation-reduction process,N GO:0098869 N/A
Down	TRINITY_DN210902_c1_g3	cytochrome b561, DM13 and DOMON domain-containing protein At5g54830-like	C GO:0016020 membrane,F GO:0016491 oxidoreductase activity,P GO:0009987 cellular process,P GO:0050896 response to stimulus
Down	TRINITY_DN219549_c2_g2	cytochrome P450	F GO:0005506 iron ion binding,F GO:0016705 oxidoreductase activity, acting on paired donors, with incorporation or reduction of molecular oxygen,F GO:0020037 heme binding,P GO:0055114 oxidation-reduction process
Down	TRINITY_DN211589_c3_g4	DChain D, Coupling Of Remote Alternating-access Transport Mechanisms For Protons And Substrates In The Multidrug Efflux Pump Acrb	F GO:0005515 protein binding
Down	TRINITY_DN213407_c0_g1	DDB1- and CUL4-associated factor 8	F GO:0005515 protein binding
Down	TRINITY_DN206495_c0_g2	DEAD box helicase	F GO:0003824 catalytic activity,F GO:0005488 binding,P GO:0044237 cellular metabolic process
Down	TRINITY_DN190684_c0_g1	D-mannose binding lectin
Down	TRINITY_DN212289_c0_g1	DNAbinding protein SMUBP-2, putative	F GO:0016787 hydrolase activity
Down	TRINITY_DN205768_c0_g1	DNA damage-binding 2	F GO:0005515 protein binding
Down	TRINITY_DN212809_c0_g1	dnaJ homolog subfamily B member 6 isoform X3	F GO:0005515 protein binding
Down	TRINITY_DN218627_c1_g6	dna topoisomerase	F GO:0003777 microtubule motor activity,F GO:0005524 ATP binding,F GO:0008017 microtubule binding,P GO:0007018 microtubule-based movement
Down	TRINITY_DN219898_c4_g2	DOMON domain containing protein	F GO:0016491 oxidoreductase activity
Down	TRINITY_DN219898_c3_g2	dopamine beta-monooxygenase, putative	C GO:0016021 integral to membrane,F GO:0004601 peroxidase activity,F GO:0020037 heme binding,P GO:0006979 response to oxidative stress,P GO:0055114 oxidation-reduction process,N GO:0098869 N/A
Down	TRINITY_DN216988_c4_g2	Drug/Metabolite Transporter (DMT) Superfamily	C GO:0016021 integral to membrane
Down	TRINITY_DN208659_c0_g2	dynein heavy chain	C GO:0005858 axonemal dynein complex,F GO:0003777 microtubule motor activity,F GO:0016887 ATPase activity,P GO:0001539 ciliary or flagellar motility,P GO:0007018 microtubule-based movement
Down	TRINITY_DN219112_c0_g1	dynein heavy chain	F GO:0016887 ATPase activity,F GO:0003777 microtubule motor activity,F GO:0005515 protein binding,C GO:0005858 axonemal dynein complex,P GO:0001539 ciliary or flagellar motility,P GO:0007018 microtubule-based movement
Down	TRINITY_DN217958_c0_g1	E3 ubiquitin-protein ligase MARCH6 (membrane-associated RING finger protein 6)	C GO:0016021 integral to membrane,F GO:0008270 zinc ion binding
Down	TRINITY_DN212874_c0_g2	E3 ubiquitin-protein ligase Nedd-4, putative
Down	TRINITY_DN212888_c1_g2	EGF domain-specific O-linked N-acetylglucosamine transferase	C GO:0016021 integral to membrane,F GO:0050513 glycoprotein 2-beta-D-xylosyltransferase activity
Down	TRINITY_DN204276_c0_g1	ELAV-like protein 2 isoform X6	F GO:0019901 protein kinase binding,F GO:0003723 RNA binding,P GO:0060965 negative regulation of gene silencing by miRNA,P GO:0043488 regulation of mRNA stability,P GO:0000398 mRNA splicing, via spliceosome
Down	TRINITY_DN201855_c0_g2	epoxyalcohol synthase CYP5164B1	F GO:0005488 binding
Down	TRINITY_DN201117_c0_g1	Eukaryotic translation initiation factor 2-alpha kinase 1	F GO:0004672 protein kinase activity,F GO:0005524 ATP binding,P GO:0006468 protein phosphorylation
Down	TRINITY_DN210479_c0_g1	Ewing sarcoma breakpoint region 1b	F GO:0000166 nucleotide binding,F GO:0003676 nucleic acid binding,F GO:0016787 hydrolase activity,F GO:0043167 ion binding
Down	TRINITY_DN215748_c1_g1	expressed unknown protein	F GO:0005515 protein binding
Down	TRINITY_DN219559_c4_g12	expressed unknown protein	F GO:0005515 protein binding
Down	TRINITY_DN216602_c0_g1	expressed unknown protein	F GO:0005525 GTP binding
Down	TRINITY_DN206835_c0_g1	expressed unknown protein	C GO:0005634 nucleus,F GO:0000981 sequence-specific DNA binding RNA polymerase II transcription factor activity,F GO:0008270 zinc ion binding,P GO:0006355 regulation of transcription, DNA-dependent
Down	TRINITY_DN204975_c0_g1	expressed unknown protein	F GO:0005515 protein binding
Down	TRINITY_DN207139_c2_g1	expressed unknown protein	C GO:0016021 integral to membrane,F GO:0005515 protein binding
Down	TRINITY_DN218038_c1_g6	expressed unknown protein	C GO:0005634 nucleus,F GO:0000981 sequence-specific DNA binding RNA polymerase II transcription factor activity,F GO:0008270 zinc ion binding,P GO:0006355 regulation of transcription, DNA-dependent
Down	TRINITY_DN209805_c1_g1	expressed unknown protein	F GO:0003682 chromatin binding
Down	TRINITY_DN217210_c0_g1	expressed unknown protein	F GO:0005515 protein binding
Down	TRINITY_DN218020_c1_g2	expressed unknown protein	P GO:0007186 G-protein coupled receptor signaling pathway
Down	TRINITY_DN209805_c1_g3	expressed unknown protein	F GO:0003682 chromatin binding
Down	TRINITY_DN219468_c2_g1	expressed unknown protein
Down	TRINITY_DN211051_c0_g1	expressed unknown protein
Down	TRINITY_DN204152_c0_g2	expressed unknown protein
Down	TRINITY_DN211744_c0_g1	expressed unknown protein
Down	TRINITY_DN212823_c0_g2	expressed unknown protein
Down	TRINITY_DN209418_c0_g3	fatty acid oxidation complex subunit alpha FadB	P GO:0006635 fatty acid beta-oxidation,C GO:0036125 fatty acid beta-oxidation multienzyme complex,F GO:0003857 3-hydroxyacyl-CoA dehydrogenase activity,F GO:0008692 3-hydroxybutyryl-CoA epimerase activity,F GO:0004165 dodecenoyl-CoA delta-isomerase activi
Down	TRINITY_DN211293_c0_g1	fimbrin-like family protein	F GO:0005515 protein binding
Down	TRINITY_DN205834_c0_g1	floral homeotic protein APETALA 2	C GO:0005634 nucleus,F GO:0003677 DNA binding,F GO:0003700 sequence-specific DNA binding transcription factor activity,P GO:0048608 reproductive structure development,P GO:0009791 post-embryonic development,P GO:0006355 regulation of transcription, DNA-de
Down	TRINITY_DN218092_c4_g1	flotillin-2-like
Down	TRINITY_DN202866_c0_g1	gc-rich sequence dna-binding factor 1	C GO:0005634 nucleus,F GO:0003677 DNA binding,F GO:0003700 sequence-specific DNA binding transcription factor activity,P GO:0006355 regulation of transcription, DNA-dependent
Down	TRINITY_DN214010_c0_g2	geranylgeranylglycerol-phosphate geranylgeranyltransferase	C GO:0016021 integral to membrane,F GO:0016765 transferase activity, transferring alkyl or aryl (other than methyl) groups
Down	TRINITY_DN219843_c3_g3	global transcription factor group
Down	TRINITY_DN192215_c0_g1	global transcription factor group
Down	TRINITY_DN203244_c0_g1	glucose dehydrogenase
Down	TRINITY_DN216964_c1_g8	glucose sorbosone dehydrogenase
Down	TRINITY_DN210205_c0_g1	Glutamate cysteine ligase	P GO:0006750 glutathione biosynthetic process,F GO:0004357 glutamate-cysteine ligase activity
Down	TRINITY_DN219501_c3_g1	glutamate receptor ionotropic, kainate 2-like	C GO:0016021 integral to membrane,P GO:0035235 ionotropic glutamate receptor signaling pathway,F GO:0004970 ionotropic glutamate receptor activity
Down	TRINITY_DN218454_c1_g1	glutamine-fructose-6-phosphate transaminase	F GO:0097367 carbohydrate derivative binding,F GO:0004360 glutamine-fructose-6-phosphate transaminase (isomerizing) activity,P GO:0006002 fructose 6-phosphate metabolic process,P GO:0006047 UDP-N-acetylglucosamine metabolic process,P GO:0006487 protein N-
Down	TRINITY_DN218454_c1_g2	glutamine-fructose-6-phosphate transaminase (isomerizing)	F GO:0097367 carbohydrate derivative binding,F GO:0004360 glutamine-fructose-6-phosphate transaminase (isomerizing) activity,P GO:0006002 fructose 6-phosphate metabolic process,P GO:0006047 UDP-N-acetylglucosamine metabolic process,P GO:0006487 protein N-
Down	TRINITY_DN209678_c0_g1	glycoside hydrolase	F GO:0035091 phosphatidylinositol binding
Down	TRINITY_DN208072_c0_g1	glycosyl transferase	C GO:0016020 membrane,F GO:0008375 acetylglucosaminyltransferase activity
Down	TRINITY_DN204110_c0_g1	HECT E3 ubiquitin ligase	F GO:0016740 transferase activity
Down	TRINITY_DN213619_c0_g1	homeobox transcription factor KN2	F GO:0003677 DNA binding,P GO:0006355 regulation of transcription, DNA-dependent
Down	TRINITY_DN203088_c0_g1	Hypothetical leucine rich repeat protein	F GO:0005515 protein binding,F GO:0016301 kinase activity,P GO:0009987 cellular process
Down	TRINITY_DN218414_c0_g1	Hypothetical leucine rich repeat protein	F GO:0046872 metal ion binding
Down	TRINITY_DN208220_c0_g1	hypothetical protein (Partial), partial	C GO:0005764 lysosome,C GO:0016020 membrane
Down	TRINITY_DN218383_c0_g2	hypothetical protein Esi_0000_0511	F GO:0005515 protein binding,F GO:0035091 phosphatidylinositol binding
Down	TRINITY_DN199172_c0_g1	hypothetical protein Esi_0010_0075	C GO:0005634 nucleus,F GO:0000981 sequence-specific DNA binding RNA polymerase II transcription factor activity,F GO:0008270 zinc ion binding,P GO:0006357 regulation of transcription from RNA polymerase II promoter
Down	TRINITY_DN212966_c0_g1	hypothetical protein Esi_0010_0075	P GO:0006355 regulation of transcription, DNA-dependent
Down	TRINITY_DN213916_c0_g1	hypothetical protein Esi_0132_0077	C GO:0016020 membrane,P GO:0006629 lipid metabolic process
Down	TRINITY_DN204482_c0_g1	hypothetical protein Esi_0263_0030	C GO:0016020 membrane
Down	TRINITY_DN217115_c2_g1	imm upregulated 5
Down	TRINITY_DN208093_c0_g1	imm upregulated 5	F GO:0004797 thymidine kinase activity,F GO:0005524 ATP binding
Down	TRINITY_DN202683_c0_g1	imm upregulated 5
Down	TRINITY_DN213613_c0_g1	Inositol polyphosphate 5-phosphatase and related proteins	C GO:0016020 membrane
Down	TRINITY_DN218911_c0_g2	intersectin 2	F GO:0005509 calcium ion binding,F GO:0035091 phosphatidylinositol binding
Down	TRINITY_DN219053_c1_g1	Isochorismate Synthase	F GO:0016853 isomerase activity,F GO:0043169 cation binding,P GO:0009058 biosynthetic process
Down	TRINITY_DN219786_c2_g2	kinesin family member C2/C3	F GO:0003777 microtubule motor activity,F GO:0005524 ATP binding,F GO:0008017 microtubule binding,P GO:0007018 microtubule-based movement
Down	TRINITY_DN219786_c2_g3	kinesin family member C2/C3	F GO:0003777 microtubule motor activity,F GO:0005524 ATP binding,F GO:0008017 microtubule binding,F GO:0016740 transferase activity,P GO:0007018 microtubule-based movement,P GO:0008152 metabolic process
Down	TRINITY_DN218483_c0_g3	kinesin light chain-like protein	F GO:0005515 protein binding
Down	TRINITY_DN211943_c0_g1	leucine-rich repeat serine/threonine-protein kinase 1-like
Down	TRINITY_DN208077_c1_g13	LRR-GTPase of the ROCO family	F GO:0005525 GTP binding
Down	TRINITY_DN211101_c2_g6	LRR-GTPase of the ROCO family	F GO:0005515 protein binding
Down	TRINITY_DN210702_c0_g1	LRR-GTPase of the ROCO family
Down	TRINITY_DN218735_c3_g1	LRR-GTPase of the ROCO family
Down	TRINITY_DN219647_c5_g10	LRR-GTPase of the ROCO family
Down	TRINITY_DN216757_c1_g1	LRR-GTPase of the ROCO family
Down	TRINITY_DN219813_c2_g1	LRR-GTPase of the ROCO family	F GO:0005515 protein binding
Down	TRINITY_DN215095_c0_g1	LRR-GTPase of the ROCO family	F GO:0005515 protein binding
Down	TRINITY_DN209401_c5_g2	LRR-GTPase of the ROCO family	C GO:0016021 integral to membrane,F GO:0005515 protein binding
Down	TRINITY_DN219880_c4_g4	LRR-GTPase of the ROCO family, putative pseudogene
Down	TRINITY_DN202903_c0_g1	lysine-specific demethylase JMJ703	C GO:0005634 nucleus,F GO:0003677 DNA binding,F GO:0046872 metal ion binding
Down	TRINITY_DN210136_c0_g1	magnesium chelatase subunit H	P GO:0015995 chlorophyll biosynthetic process,C GO:0009507 chloroplast,C GO:0005739 mitochondrion,F GO:0016851 magnesium chelatase activity
Down	TRINITY_DN218687_c0_g2	Mannuronan C-5-epimerase
Down	TRINITY_DN215821_c0_g2	Mannuronan C-5-epimerase	C GO:0016020 membrane
Down	TRINITY_DN203926_c0_g4	Mannuronan C-5-epimerase	F GO:0016853 isomerase activity
Down	TRINITY_DN219702_c5_g13	Mannuronan C-5-epimerase	C GO:0016021 integral to membrane,F GO:0016853 isomerase activity
Down	TRINITY_DN216065_c1_g4	Mannuronan C-5-epimerase	C GO:0016021 integral to membrane,F GO:0016853 isomerase activity
Down	TRINITY_DN208302_c2_g7	Mannuronan C-5-epimerase	C GO:0016020 membrane
Down	TRINITY_DN216065_c1_g1	Mannuronan C-5-epimerase	C GO:0016021 integral to membrane,F GO:0016853 isomerase activity
Down	TRINITY_DN219702_c5_g2	Mannuronan C-5-epimerase	C GO:0016020 membrane
Down	TRINITY_DN208997_c0_g3	Mannuronan C-5-epimerase 4
Down	TRINITY_DN200658_c0_g1	MFS transporter	C GO:0016021 integral to membrane,P GO:0055085 transmembrane transport
Down	TRINITY_DN198456_c0_g1	mitogen-activated protein kinase kinase 2	C GO:0005622 intracellular,F GO:0004672 protein kinase activity,F GO:0005524 ATP binding,P GO:0006468 protein phosphorylation,P GO:0009409 response to cold,P GO:0035556 intracellular signal transduction,P GO:0045087 innate immune response
Down	TRINITY_DN198670_c0_g4	monovalent Cation:Proton Antiporter-2 (CPA2) family	F GO:0015299 solute:hydrogen antiporter activity,N GO:1902600 N/A,C GO:0016021 integral to membrane
Down	TRINITY_DN216925_c1_g1	Muscle-specific protein 20	F GO:0005515 protein binding
Down	TRINITY_DN211072_c0_g4	myosin light chain kinase	F GO:0005524 ATP binding,P GO:0018193 peptidyl-amino acid modification,P GO:0051716 cellular response to stimulus,F GO:0004674 protein serine/threonine kinase activity,P GO:0006468 protein phosphorylation,C GO:0005622 intracellular
Down	TRINITY_DN216974_c0_g1	myosin-like protein	C GO:0016459 myosin complex,F GO:0003774 motor activity,F GO:0003779 actin binding,F GO:0005524 ATP binding,P GO:0009987 cellular process
Down	TRINITY_DN218703_c0_g1	myosin-like protein	C GO:0016459 myosin complex,F GO:0003774 motor activity,F GO:0003779 actin binding,F GO:0005524 ATP binding,F GO:0035091 phosphatidylinositol binding
Down	TRINITY_DN216077_c0_g1	myotubularin related protein 15	F GO:0004518 nuclease activity,P GO:0036297 interstrand cross-link repair,P GO:0090305 nucleic acid phosphodiester bond hydrolysis
Down	TRINITY_DN201329_c0_g2	---NA---	F GO:0005515 protein binding
Down	TRINITY_DN203202_c0_g1	---NA---	F GO:0005515 protein binding
Down	TRINITY_DN203526_c0_g1	---NA---	F GO:0005515 protein binding
Down	TRINITY_DN219075_c0_g4	NAD(P)/FAD-dependent oxidoreductase	P GO:0055114 oxidation-reduction process,F GO:0004497 monooxygenase activity
Down	TRINITY_DN217819_c1_g2	NB-ARC and TPR repeat-containing protein	F GO:0005515 protein binding,F GO:0043531 ADP binding
Down	TRINITY_DN215810_c0_g4	neuroblast differentiation-associated protein AHNAK-like isoform X31
Down	TRINITY_DN218948_c0_g2	NF-X1 finger and helicase domain protein, putative	F GO:0046872 metal ion binding
Down	TRINITY_DN214065_c0_g1	nipped-B protein	C GO:0005634 nucleus,P GO:0010468 regulation of gene expression,F GO:0003682 chromatin binding,P GO:0007049 cell cycle
Down	TRINITY_DN213898_c0_g2	nuclear pore complex protein Nup160
Down	TRINITY_DN202544_c0_g1	nuclear receptor interaction protein, putative	F GO:0005515 protein binding
Down	TRINITY_DN208418_c0_g1	nuclear speckle RNA-binding protein A-like isoform X1	F GO:0003723 RNA binding
Down	TRINITY_DN204212_c0_g1	nuclease, putative	C GO:0016442 RNA-induced silencing complex,P GO:0031047 gene silencing by RNA
Down	TRINITY_DN209816_c0_g1	nucleolin-like isoform X2	F GO:0003676 nucleic acid binding
Down	TRINITY_DN201438_c0_g1	nucleotide binding protein, putative
Down	TRINITY_DN208075_c0_g4	nucleotidyltransferase-like protein
Down	TRINITY_DN218826_c0_g1	ortho-aminophenol oxidase	F GO:0016491 oxidoreductase activity,P GO:0008152 metabolic process
Down	TRINITY_DN207475_c0_g4	ortho-aminophenol oxidase	C GO:0016020 membrane,P GO:0008152 metabolic process
Down	TRINITY_DN215622_c0_g4	OTU domain-containing protein 7B	C GO:0005737 cytoplasm,F GO:0005515 protein binding,N GO:0036459 N/A,P GO:0002376 immune system process,P GO:0016579 protein deubiquitination,P GO:0048523 negative regulation of cellular process
Down	TRINITY_DN211874_c0_g2	PEGA domain-containing protein
Down	TRINITY_DN217601_c4_g1	PEK/GCN2 protein kinase	F GO:0005524 ATP binding,F GO:0004672 protein kinase activity,P GO:0006468 protein phosphorylation
Down	TRINITY_DN204877_c0_g1	pentatricopeptide repeat-containing	F GO:0005515 protein binding
Down	TRINITY_DN203803_c0_g1	pentatricopeptide repeat-containing protein At1g74900, mitochondrial
Down	TRINITY_DN219248_c1_g1	peptidase S8 and S53	C GO:0016020 membrane,P GO:0006508 proteolysis,F GO:0004252 serine-type endopeptidase activity
Down	TRINITY_DN212424_c0_g6	peroxidase	F GO:0004601 peroxidase activity,P GO:0006979 response to oxidative stress,P GO:0055114 oxidation-reduction process,F GO:0020037 heme binding
Down	TRINITY_DN219898_c5_g2	peroxidase	F GO:0004601 peroxidase activity,P GO:0006979 response to oxidative stress,C GO:0016020 membrane,P GO:0055114 oxidation-reduction process,F GO:0020037 heme binding
Down	TRINITY_DN214885_c0_g3	phenylacetate-CoA oxygenase	F GO:0016491 oxidoreductase activity,P GO:0055114 oxidation-reduction process
Down	TRINITY_DN214963_c0_g7	phosphatidylinositol/phosphatidylcholine transfer protein SFH13-like isoform X1
Down	TRINITY_DN216465_c0_g1	Phosphatidylinositol-4-phosphate 5-kinase, putative	F GO:0016301 kinase activity,P GO:0016310 phosphorylation
Down	TRINITY_DN208041_c0_g1	Phosphatidylinositol kinase (PIK-L1)	F GO:0005524 ATP binding,P GO:0006468 protein phosphorylation,F GO:0004674 protein serine/threonine kinase activity,N GO:0044877 N/A
Down	TRINITY_DN216891_c0_g1	phosphoinositol transporter
Down	TRINITY_DN217585_c1_g1	phospholipid-transporting ATPase, putative	F GO:0000287 magnesium ion binding,F GO:0005524 ATP binding,C GO:0016459 myosin complex,P GO:0045332 phospholipid translocation,C GO:0016021 integral to membrane,F GO:0004012 phospholipid-translocating ATPase activity,F GO:0003774 motor activity
Down	TRINITY_DN212468_c0_g1	phospholipid-transporting ATPase, putative
Down	TRINITY_DN194554_c0_g1	platelet-activating factor acetylhydrolase IB subunit alpha	P GO:0051301 cell division,P GO:0000132 establishment of mitotic spindle orientation,C GO:0005815 microtubule organizing center,C GO:0005737 cytoplasm,C GO:0016021 integral to membrane,F GO:0070840 dynein complex binding,C GO:0005875 microtubule associate
Down	TRINITY_DN218415_c0_g1	plk/plk-unclassified protein kinase	F GO:0005515 protein binding,F GO:0016740 transferase activity
Down	TRINITY_DN219400_c0_g2	P-loop containing nucleoside triphosphate hydrolase protein	F GO:0004003 ATP-dependent DNA helicase activity,F GO:0005524 ATP binding,P GO:0006281 DNA repair,P GO:0006338 chromatin remodeling
Down	TRINITY_DN216335_c0_g1	polyketide synthase	F GO:0003824 catalytic activity,P GO:0008152 metabolic process
Down	TRINITY_DN218141_c1_g1	polymorphic outer membrane protein
Down	TRINITY_DN219071_c1_g3	polymorphic outer membrane protein
Down	TRINITY_DN213097_c0_g3	polymorphic outer membrane protein
Down	TRINITY_DN219737_c3_g1	polymorphic outer membrane protein
Down	TRINITY_DN219726_c4_g3	polymorphic outer membrane protein	C GO:0016021 integral to membrane
Down	TRINITY_DN219737_c3_g9	polymorphic outer membrane protein	C GO:0016020 membrane
Down	TRINITY_DN219726_c4_g2	polymorphic outer membrane protein	C GO:0016021 integral to membrane
Down	TRINITY_DN212528_c1_g2	polymorphic Outer membrane protein G/I family	C GO:0016021 integral to membrane
Down	TRINITY_DN219382_c0_g2	polymorphic Outer membrane protein G/I family	C GO:0016020 membrane
Down	TRINITY_DN217425_c0_g2	polymorphic Outer membrane protein G/I family
Down	TRINITY_DN213997_c0_g2	polymorphic Outer membrane protein G/I family
Down	TRINITY_DN215919_c2_g1	polymorphic Outer membrane protein G/I family	C GO:0016021 integral to membrane
Down	TRINITY_DN218937_c4_g2	polymorphic Outer membrane protein G/I family
Down	TRINITY_DN202814_c0_g1	polymorphic Outer membrane protein G/I family	C GO:0016020 membrane
Down	TRINITY_DN208412_c1_g5	polymorphic Outer membrane protein G/I family	C GO:0016020 membrane
Down	TRINITY_DN204543_c0_g3	polymorphic Outer membrane protein G/I family
Down	TRINITY_DN211892_c0_g2	polymorphic Outer membrane protein G/I family
Down	TRINITY_DN204077_c1_g1	polymorphic Outer membrane protein G/I family	C GO:0016021 integral to membrane
Down	TRINITY_DN212003_c1_g3	polymorphic Outer membrane protein G/I family
Down	TRINITY_DN211892_c1_g5	polymorphic Outer membrane protein G/I family
Down	TRINITY_DN200029_c0_g2	polymorphic Outer membrane protein G/I family
Down	TRINITY_DN213583_c2_g1	polymorphic Outer membrane protein G/I family
Down	TRINITY_DN213766_c0_g3	Polyprotein (gag/pol) of Ty1/Copia retrotransposon
Down	TRINITY_DN213287_c0_g1	polypyrimidine tract-binding protein homolog 3-like	F GO:0003676 nucleic acid binding
Down	TRINITY_DN212555_c0_g1	potassium channel tetramerisation domain containing 3	P GO:0051260 protein homooligomerization
Down	TRINITY_DN213824_c1_g4	PREDICTED: uncharacterized protein LOC108770009	F GO:0003676 nucleic acid binding,F GO:0008270 zinc ion binding
Down	TRINITY_DN201154_c0_g2	predicted protein	C GO:0016021 integral to membrane
Down	TRINITY_DN215739_c0_g1	predicted protein	C GO:0016021 integral to membrane,P GO:0006952 defense response
Down	TRINITY_DN216892_c0_g1	predicted protein	C GO:0034272 phosphatidylinositol 3-kinase complex II,C GO:0034271 phosphatidylinositol 3-kinase complex I,C GO:0000407 pre-autophagosomal structure,P GO:0046854 phosphatidylinositol phosphorylation,P GO:0006897 endocytosis,P GO:0006468 protein phosphoryl
Down	TRINITY_DN217483_c0_g2	predicted protein	P GO:0006537 glutamate biosynthetic process,C GO:0005737 cytoplasm,F GO:0016040 glutamate synthase (NADH) activity,P GO:0019676 ammonia assimilation cycle,P GO:0055114 oxidation-reduction process,F GO:0004355 glutamate synthase (NADPH) activity
Down	TRINITY_DN218345_c0_g1	predicted protein	C GO:0016021 integral to membrane
Down	TRINITY_DN219143_c0_g1	predicted protein	F GO:0005515 protein binding,P GO:0000398 mRNA splicing, via spliceosome
Down	TRINITY_DN219494_c1_g3	predicted protein	C GO:0005777 peroxisome,C GO:0009707 chloroplast outer membrane,F GO:0003924 GTPase activity,F GO:0005525 GTP binding,F GO:0042802 identical protein binding,P GO:0007623 circadian rhythm,P GO:0010020 chloroplast fission,P GO:0016559 peroxisome fission
Down	TRINITY_DN215312_c0_g1	predicted protein	F GO:0005524 ATP binding,F GO:0005509 calcium ion binding,P GO:0006468 protein phosphorylation,F GO:0004674 protein serine/threonine kinase activity
Down	TRINITY_DN214624_c0_g2	predicted protein	C GO:0016020 membrane,F GO:0016174 NAD(P)H oxidase activity,P GO:0055114 oxidation-reduction process
Down	TRINITY_DN219614_c3_g2	predicted protein
Down	TRINITY_DN213391_c0_g1	predicted protein	F GO:0005515 protein binding
Down	TRINITY_DN211374_c0_g2	predicted protein	P GO:0031929 TOR signaling cascade,F GO:0005488 binding,C GO:0031931 TORC1 complex
Down	TRINITY_DN218205_c0_g1	predicted protein	P GO:0050794 regulation of cellular process
Down	TRINITY_DN213393_c1_g4	predicted protein
Down	TRINITY_DN216285_c0_g2	predicted protein
Down	TRINITY_DN216312_c0_g1	predicted protein	C GO:0016020 membrane
Down	TRINITY_DN205857_c0_g1	predicted protein	P GO:0006355 regulation of transcription, DNA-dependent
Down	TRINITY_DN202824_c0_g1	predicted protein	F GO:0005515 protein binding
Down	TRINITY_DN200161_c0_g2	predicted protein	F GO:0004842 ubiquitin-protein ligase activity,F GO:0003723 RNA binding,C GO:0030014 CCR4-NOT complex,P GO:0000288 nuclear-transcribed mRNA catabolic process, deadenylation-dependent decay
Down	TRINITY_DN213337_c0_g2	predicted protein
Down	TRINITY_DN207454_c0_g1	predicted protein
Down	TRINITY_DN217341_c0_g1	predicted protein	P GO:0035556 intracellular signal transduction
Down	TRINITY_DN204767_c0_g1	predicted protein	F GO:0005524 ATP binding,P GO:0006468 protein phosphorylation,F GO:0004674 protein serine/threonine kinase activity
Down	TRINITY_DN216317_c1_g3	predicted protein
Down	TRINITY_DN219117_c0_g1	predicted protein	F GO:0008234 cysteine-type peptidase activity,P GO:0006508 proteolysis
Down	TRINITY_DN215871_c0_g3	predicted protein	C GO:0016021 integral to membrane,F GO:0003700 sequence-specific DNA binding transcription factor activity,F GO:0005515 protein binding,P GO:0006355 regulation of transcription, DNA-dependent
Down	TRINITY_DN210995_c0_g1	predicted protein	C GO:0005634 nucleus,F GO:0003700 sequence-specific DNA binding transcription factor activity,F GO:0005509 calcium ion binding,F GO:0043565 sequence-specific DNA binding,P GO:0006355 regulation of transcription, DNA-dependent
Down	TRINITY_DN206578_c5_g2	predicted protein	F GO:0005515 protein binding
Down	TRINITY_DN212644_c0_g1	predicted protein	F GO:0003677 DNA binding,F GO:0046983 protein dimerization activity,P GO:0006357 regulation of transcription from RNA polymerase II promoter
Down	TRINITY_DN205030_c0_g1	predicted protein	C GO:0005634 nucleus,F GO:0003700 sequence-specific DNA binding transcription factor activity,P GO:0006355 regulation of transcription, DNA-dependent,F GO:0043565 sequence-specific DNA binding
Down	TRINITY_DN206374_c0_g2	predicted protein	F GO:0003700 sequence-specific DNA binding transcription factor activity,P GO:0006355 regulation of transcription, DNA-dependent
Down	TRINITY_DN205477_c0_g1	predicted protein	P GO:0009987 cellular process
Down	TRINITY_DN213528_c0_g1	predicted protein
Down	TRINITY_DN204793_c0_g1	predicted protein	F GO:0003824 catalytic activity
Down	TRINITY_DN206334_c0_g1	predicted protein	F GO:0005488 binding
Down	TRINITY_DN212222_c1_g1	predicted protein	C GO:0016020 membrane,F GO:0008233 peptidase activity
Down	TRINITY_DN202534_c0_g2	predicted protein
Down	TRINITY_DN218724_c0_g2	predicted protein
Down	TRINITY_DN219821_c3_g2	predicted protein	F GO:0008270 zinc ion binding
Down	TRINITY_DN219728_c1_g1	predicted protein
Down	TRINITY_DN194663_c0_g2	predicted protein	F GO:0008270 zinc ion binding
Down	TRINITY_DN212609_c0_g1	predicted protein	F GO:0005515 protein binding
Down	TRINITY_DN212189_c0_g3	protein binding protein, putative
Down	TRINITY_DN208507_c0_g3	protein ENHANCED DISEASE RESISTANCE 2-like
Down	TRINITY_DN208275_c0_g4	protein GUCD1 isoform X1	F GO:0005515 protein binding
Down	TRINITY_DN217218_c0_g3	Protein kinase domain containing protein
Down	TRINITY_DN208998_c0_g2	Protein-L-isoaspartate O-methyltransferase domain-containing protein 1	F GO:0004719 protein-L-isoaspartate (D-aspartate) O-methyltransferase activity,P GO:0006479 protein methylation
Down	TRINITY_DN216996_c0_g1	protein phosphatase 1e	F GO:0004722 protein serine/threonine phosphatase activity,P GO:0006470 protein dephosphorylation
Down	TRINITY_DN207167_c0_g1	protein phosphatase 2B catalytic subunit, calcineurin family phosphatse superfamily protein	F GO:0004721 phosphoprotein phosphatase activity,F GO:0005509 calcium ion binding,P GO:0006470 protein dephosphorylation,C GO:0016021 integral to membrane
Down	TRINITY_DN205036_c1_g5	protein RRC1-like isoform X2	F GO:0003723 RNA binding,P GO:0006396 RNA processing
Down	TRINITY_DN219699_c0_g1	protein RRP5 homolog isoform X2	F GO:0003676 nucleic acid binding,P GO:0006396 RNA processing
Down	TRINITY_DN209565_c0_g1	protein strawberry notch isoform X2	F GO:0046872 metal ion binding,P GO:0006355 regulation of transcription, DNA-dependent
Down	TRINITY_DN197585_c0_g1	protein transport protein SEC23
Down	TRINITY_DN210181_c0_g5	putative; katanin like protein	C GO:0044424 intracellular part,F GO:0005488 binding
Down	TRINITY_DN215372_c0_g1	putative catabolite repression protein creC	F GO:0005515 protein binding
Down	TRINITY_DN211882_c0_g7	Putative Heat Shock transcription factor	F GO:0003677 DNA binding
Down	TRINITY_DN207155_c8_g9	putative NIN-like transcription factor
Down	TRINITY_DN214917_c0_g1	putative outer membrane protein pmp20 precursor
Down	TRINITY_DN209140_c0_g4	putative peroxiredoxin	F GO:0016209 antioxidant activity,F GO:0016491 oxidoreductase activity,P GO:0055114 oxidation-reduction process
Down	TRINITY_DN219808_c1_g2	putative targeting protein for XKLP2	C GO:0005819 spindle,P GO:0032147 activation of protein kinase activity,P GO:0060236 regulation of mitotic spindle organization,C GO:0005874 microtubule
Down	TRINITY_DN210289_c0_g2	putative two-pore calcium channel ()	C GO:0016020 membrane,F GO:0005216 ion channel activity,P GO:0006811 ion transport,P GO:0055085 transmembrane transport
Down	TRINITY_DN210140_c0_g2	putative zinc finger, RING/FYVE/PHD-type	C GO:0016020 membrane
Down	TRINITY_DN218079_c0_g2	PXMP2/4 family protein 4-like	C GO:0016021 integral to membrane
Down	TRINITY_DN191295_c0_g1	RAB6A-GEF complex partner protein 1-like	F GO:0005515 protein binding
Down	TRINITY_DN218575_c0_g3	RCC1 repeat-containing protein	F GO:0005524 ATP binding,C GO:0016020 membrane,F GO:0004672 protein kinase activity,P GO:0006468 protein phosphorylation
Down	TRINITY_DN219346_c0_g1	regulator of nonsense transcripts 1 (UPF1, RENT1)	F GO:0004519 endonuclease activity,P GO:0090305 nucleic acid phosphodiester bond hydrolysis
Down	TRINITY_DN206553_c0_g1	regulator of nonsense transcripts 2, putative	F GO:0003723 RNA binding
Down	TRINITY_DN211030_c0_g1	related to spliceosome-associated-protein	F GO:0003723 RNA binding,P GO:0006396 RNA processing
Down	TRINITY_DN219267_c1_g1	retinal-specific ATP-binding cassette transporter-like	F GO:0005524 ATP binding,F GO:0042626 ATPase activity, coupled to transmembrane movement of substances,P GO:0055085 transmembrane transport,C GO:0016021 integral to membrane
Down	TRINITY_DN219894_c4_g1	Retrovirus-related Pol polyprotein from transposon TNT 1-94
Down	TRINITY_DN219874_c8_g1	Retrovirus-related Pol polyprotein from transposon TNT 1-94	F GO:0003676 nucleic acid binding,P GO:0015074 DNA integration
Down	TRINITY_DN209162_c0_g1	ribonuclease E	F GO:0005488 binding,F GO:0016787 hydrolase activity,P GO:0016070 RNA metabolic process
Down	TRINITY_DN206492_c0_g2	RING/U-box superfamily protein	N GO:0061630 N/A,P GO:0000209 protein polyubiquitination,P GO:0042787 protein ubiquitination involved in ubiquitin-dependent protein catabolic process,P GO:0043161 proteasomal ubiquitin-dependent protein catabolic process
Down	TRINITY_DN218964_c0_g1	RING finger protein 165 isoform X2	C GO:0005634 nucleus,C GO:0005737 cytoplasm,C GO:0043234 protein complex,F GO:0005515 protein binding,F GO:0008270 zinc ion binding,N GO:0061630 N/A,P GO:0000209 protein polyubiquitination,P GO:0008045 motor neuron axon guidance,P GO:0010259 multicellular
Down	TRINITY_DN200606_c0_g1	ring u-box domain-containing protein	F GO:0003676 nucleic acid binding
Down	TRINITY_DN211985_c0_g1	RNA-binding protein BRN1-like	F GO:0003676 nucleic acid binding
Down	TRINITY_DN210373_c0_g2	RNA-binding protein Nova-1 isoform X2	C GO:0005730 nucleolus,F GO:0003723 RNA binding,P GO:0008380 RNA splicing
Down	TRINITY_DN215102_c1_g1	RNA-directed DNA polymerase from mobile element jockey
Down	TRINITY_DN198983_c0_g1	RNA polymerase II-associated protein 1
Down	TRINITY_DN218165_c1_g1	RNA polymerase sigma factor, RpoD/SigA family	F GO:0003677 DNA binding,F GO:0003700 sequence-specific DNA binding transcription factor activity,F GO:0016987 sigma factor activity,P GO:0006352 DNA-dependent transcription, initiation,P GO:0006355 regulation of transcription, DNA-dependent
Down	TRINITY_DN217797_c0_g1	RNA polymerase sigma factor RpoD	F GO:0016987 sigma factor activity,F GO:0003677 DNA binding,F GO:0003700 sequence-specific DNA binding transcription factor activity,P GO:0006355 regulation of transcription, DNA-dependent,P GO:0006352 DNA-dependent transcription, initiation
Down	TRINITY_DN211992_c1_g2	S-adenosyl-L-methionine-dependent methyltransferase	F GO:0004719 protein-L-isoaspartate (D-aspartate) O-methyltransferase activity,P GO:0006479 protein methylation
Down	TRINITY_DN214756_c0_g1	SART-1 protein	P GO:0000398 mRNA splicing, via spliceosome
Down	TRINITY_DN215255_c0_g1	serine/threonine protein kinase	F GO:0005524 ATP binding,F GO:0004672 protein kinase activity,P GO:0006468 protein phosphorylation
Down	TRINITY_DN216648_c0_g1	Serine/threonine-protein kinase CTR1	F GO:0004672 protein kinase activity,F GO:0005524 ATP binding,P GO:0006468 protein phosphorylation
Down	TRINITY_DN210428_c1_g2	Serine/threonine-protein kinase CTR1	F GO:0004672 protein kinase activity,F GO:0005524 ATP binding,P GO:0006468 protein phosphorylation
Down	TRINITY_DN196660_c0_g1	serine/threonine-protein phosphatase 6 regulatory subunit, putative
Down	TRINITY_DN203880_c0_g1	serine/threonine-protein phosphatase PP1-beta catalytic subunit	F GO:0004721 phosphoprotein phosphatase activity,F GO:0046872 metal ion binding,P GO:0006470 protein dephosphorylation
Down	TRINITY_DN219149_c5_g8	SH2 domain containing protein
Down	TRINITY_DN219407_c3_g1	SH2 domain containing protein
Down	TRINITY_DN216686_c2_g7	SH2 domain containing protein
Down	TRINITY_DN209686_c0_g2	sodium/potassium/calcium exchanger 4 isoform X2	C GO:0016021 integral to membrane,P GO:0055085 transmembrane transport
Down	TRINITY_DN216763_c0_g1	solute carrier family 38 (sodium-coupled neutral amino acid transporter), member 11	C GO:0016020 membrane
Down	TRINITY_DN207803_c2_g1	Somatic embryogenesis receptor kinase 2	C GO:0016020 membrane,F GO:0004674 protein serine/threonine kinase activity,F GO:0005488 binding,P GO:0007166 cell surface receptor signaling pathway,P GO:0016310 phosphorylation
Down	TRINITY_DN214517_c0_g3	sphingosine-1-phosphate lyase	F GO:0030170 pyridoxal phosphate binding,C GO:0016021 integral to membrane,P GO:0019752 carboxylic acid metabolic process,F GO:0008117 sphinganine-1-phosphate aldolase activity,F GO:0016831 carboxy-lyase activity
Down	TRINITY_DN208857_c1_g4	spindle assembly abnormal protein 6 homolog isoform X2
Down	TRINITY_DN211030_c0_g2	splicing factor, suppressor of white-apricot homolog	F GO:0003723 RNA binding,P GO:0006396 RNA processing
Down	TRINITY_DN219826_c2_g3	splicing factor 3B subunit 1
Down	TRINITY_DN207879_c1_g3	STE/STE7/MEK1 protein kinase	F GO:0004672 protein kinase activity,F GO:0005524 ATP binding,P GO:0006468 protein phosphorylation,P GO:0050794 regulation of cellular process
Down	TRINITY_DN207031_c0_g1	STE/STE7/MEK1 protein kinase, variant	F GO:0005524 ATP binding,P GO:0050794 regulation of cellular process,F GO:0004672 protein kinase activity,P GO:0006468 protein phosphorylation
Down	TRINITY_DN219898_c4_g5	stearoyl-CoA desaturase	C GO:0016020 membrane,F GO:0016491 oxidoreductase activity
Down	TRINITY_DN217192_c3_g1	subtilase family protease	F GO:0004252 serine-type endopeptidase activity,P GO:0006508 proteolysis
Down	TRINITY_DN210478_c4_g2	sulfate permease, SulP family	N GO:1902358 N/A,C GO:0016021 integral to membrane,F GO:0015116 sulfate transmembrane transporter activity
Down	TRINITY_DN213902_c1_g2	targeting protein for Xklp2 isoform X2	C GO:0015630 microtubule cytoskeleton,C GO:0044430 cytoskeletal part,P GO:0050794 regulation of cellular process
Down	TRINITY_DN204506_c0_g1	T-complex protein 11 homolog isoform X3
Down	TRINITY_DN217519_c0_g1	TELO2-interacting protein 1 homolog	F GO:0005488 binding
Down	TRINITY_DN219157_c4_g2	tetratricopeptide repeat-containing protein	C GO:0005871 kinesin complex,F GO:0003777 microtubule motor activity,F GO:0005515 protein binding,F GO:0043531 ADP binding
Down	TRINITY_DN214585_c1_g10	tetratricopeptide repeat-containing protein	C GO:0005871 kinesin complex,F GO:0003777 microtubule motor activity,F GO:0005515 protein binding
Down	TRINITY_DN206544_c3_g5	Tetratricopeptide repeat-containing protein	C GO:0005871 kinesin complex,F GO:0003777 microtubule motor activity,F GO:0005515 protein binding
Down	TRINITY_DN205361_c0_g1	tetratricopeptide repeat family protein
Down	TRINITY_DN209154_c1_g5	Tfp pilus assembly protein PilF	C GO:0005871 kinesin complex,C GO:0016020 membrane,F GO:0003777 microtubule motor activity,F GO:0005515 protein binding
Down	TRINITY_DN209548_c3_g2	Tfp pilus assembly protein PilF	C GO:0005871 kinesin complex,C GO:0016020 membrane,F GO:0003777 microtubule motor activity,F GO:0005515 protein binding
Down	TRINITY_DN218181_c0_g2	tpr repeat-containing protein	F GO:0005515 protein binding
Down	TRINITY_DN204680_c0_g1	TPR repeat-containing protein	F GO:0005515 protein binding
Down	TRINITY_DN209154_c1_g6	TPR repeat family protein	C GO:0005871 kinesin complex,C GO:0016021 integral to membrane,F GO:0003777 microtubule motor activity,F GO:0005515 protein binding
Down	TRINITY_DN218954_c0_g2	trafficking protein particle complex subunit 11	F GO:0005515 protein binding
Down	TRINITY_DN205303_c0_g7	transducin family protein / WD-40 repeat family protein	F GO:0005515 protein binding,P GO:0009725 response to hormone stimulus
Down	TRINITY_DN216664_c5_g1	Transient Receptor Potential Channel
Down	TRINITY_DN208295_c0_g1	trehalose-phosphatase	P GO:0005992 trehalose biosynthetic process,F GO:0016740 transferase activity
Down	TRINITY_DN183319_c0_g1	tripeptidyl peptidase protein	F GO:0008236 serine-type peptidase activity
Down	TRINITY_DN213897_c0_g1	type VII secretion protein EsaA
Down	TRINITY_DN212513_c0_g2	Tyrosyl-DNA phosphodiesterase	C GO:0005634 nucleus,F GO:0008081 phosphoric diester hydrolase activity,P GO:0006281 DNA repair
Down	TRINITY_DN210444_c0_g1	ubiquitin-1-specific protease	F GO:0003824 catalytic activity
Down	TRINITY_DN209854_c0_g1	Ubiquitin carboxyl-terminal hydrolase 13	P GO:0016579 protein deubiquitination,F GO:0004843 ubiquitin-specific protease activity,C GO:0005634 nucleus,C GO:0009506 plasmodesma,F GO:0005515 protein binding,C GO:0005829 cytosol,P GO:0009867 jasmonic acid mediated signaling pathway,P GO:0006511 ubiq
Down	TRINITY_DN218803_c0_g3	ubiquitin carboxyl-terminal hydrolase 2-like	N GO:0036459 N/A,P GO:0006511 ubiquitin-dependent protein catabolic process,P GO:0016579 protein deubiquitination
Down	TRINITY_DN213237_c1_g1	ubiquitin carboxyl-terminal hydrolase 64E
Down	TRINITY_DN206758_c0_g1	Ubiquitin family protein
Down	TRINITY_DN219038_c0_g2	ubiquitin-specific protease	F GO:0004843 ubiquitin-specific protease activity,F GO:0005509 calcium ion binding,P GO:0006511 ubiquitin-dependent protein catabolic process,P GO:0016579 protein deubiquitination
Down	TRINITY_DN219537_c3_g4	ubiquitin specific protease 48
Down	TRINITY_DN213334_c0_g2	UDP-N-acetylglucosamine-peptide N-acetylglucosaminyltransferase	F GO:0016757 transferase activity, transferring glycosyl groups,F GO:0042802 identical protein binding,P GO:0008643 carbohydrate transport
Down	TRINITY_DN206985_c0_g1	unconventional myosin-Va
Down	TRINITY_DN200353_c0_g1	UPF0553 family protein
Down	TRINITY_DN217697_c1_g11	UPF0652 protein
Down	TRINITY_DN219555_c0_g1	UTP--glucose-1-phosphate uridylyltransferase	P GO:0006011 UDP-glucose metabolic process,P GO:0009058 biosynthetic process,F GO:0003983 UTP:glucose-1-phosphate uridylyltransferase activity
Down	TRINITY_DN218709_c0_g2	Voltage-gated Ion Channel (VIC) Superfamily	P GO:0065007 biological regulation,F GO:0005262 calcium channel activity,P GO:0034220 ion transmembrane transport,P GO:0006816 calcium ion transport,C GO:0016021 integral to membrane,F GO:0005244 voltage-gated ion channel activity,C GO:0005886 plasma memb
Down	TRINITY_DN212883_c0_g2	Voltage-gated Ion Channel (VIC) Superfamily	P GO:0006813 potassium ion transport,F GO:0005249 voltage-gated potassium channel activity,F GO:0005515 protein binding,C GO:0008076 voltage-gated potassium channel complex,P GO:0034220 ion transmembrane transport
Down	TRINITY_DN208738_c0_g3	WD40 repeat-like protein	F GO:0005515 protein binding
Down	TRINITY_DN202462_c0_g1	WD repeat-containing protein 44	F GO:0005515 protein binding
Down	TRINITY_DN213317_c0_g3	WD repeat domain-containing protein, putative	F GO:0005515 protein binding
Down	TRINITY_DN210756_c0_g3	WD repeat protein ()
Down	TRINITY_DN219430_c1_g5	Werner syndrome ATP-dependent helicase isoform X1	P GO:0090304 nucleic acid metabolic process,F GO:0003676 nucleic acid binding,F GO:0008408 3'-5' exonuclease activity
Down	TRINITY_DN203298_c0_g2	winged helix DNA-binding domain-containing protein	C GO:0005634 nucleus,F GO:0003700 sequence-specific DNA binding transcription factor activity,F GO:0043565 sequence-specific DNA binding,P GO:0006355 regulation of transcription, DNA-dependent
Down	TRINITY_DN208467_c0_g3	xanthine dehydrogenase	F GO:0016614 oxidoreductase activity, acting on CH-OH group of donors,F GO:0009055 electron carrier activity,P GO:0006145 purine nucleobase catabolic process,P GO:0000302 response to reactive oxygen species,P GO:0042554 superoxide anion generation,P GO:00
Down	TRINITY_DN215821_c0_g3	xylosyltransferase oxt	F GO:0070011 peptidase activity, acting on L-amino acid peptides,P GO:0071704 organic substance metabolic process
Down	TRINITY_DN206759_c0_g1	zinc finger, CW-type with coiled-coil domain 3	F GO:0008270 zinc ion binding
Down	TRINITY_DN217524_c0_g3	zinc finger and BTB domain-containing protein 22-like	P GO:0006325 chromatin organization,P GO:0043170 macromolecule metabolic process
Down	TRINITY_DN217894_c0_g1	Zinc finger CCCH domain-containing protein 3	F GO:0046872 metal ion binding
Down	TRINITY_DN198967_c0_g1	zinc finger transcriptional regulator	C GO:0005634 nucleus,F GO:0008270 zinc ion binding,F GO:0005515 protein binding,F GO:0000981 sequence-specific DNA binding RNA polymerase II transcription factor activity,P GO:0006357 regulation of transcription from RNA polymerase II promoter
Down	TRINITY_DN203860_c0_g1	zinc finger transcriptional regulator	C GO:0005634 nucleus,F GO:0008270 zinc ion binding,F GO:0000981 sequence-specific DNA binding RNA polymerase II transcription factor activity,P GO:0006357 regulation of transcription from RNA polymerase II promoter
Down	TRINITY_DN210066_c0_g1	ZZ-type zinc finger-containing protein	F GO:0043130 ubiquitin binding,P GO:0016236 macroautophagy
up	TRINITY_DN200528_c0_g1	14-3-3 protein	F GO:0004497 monooxygenase activity,F GO:0019904 protein domain specific binding,P GO:0055114 oxidation-reduction process
up	TRINITY_DN211575_c0_g3	14-3-3 protein	F GO:0004497 monooxygenase activity,F GO:0019904 protein domain specific binding,P GO:0055114 oxidation-reduction process
up	TRINITY_DN205880_c3_g6	14-3-3 protein	F GO:0004497 monooxygenase activity,F GO:0019904 protein domain specific binding,P GO:0055114 oxidation-reduction process
up	TRINITY_DN205880_c4_g1	14-3-3 protein	F GO:0004497 monooxygenase activity,F GO:0019904 protein domain specific binding,P GO:0055114 oxidation-reduction process
up	TRINITY_DN205880_c3_g7	14-3-3 protein	F GO:0004497 monooxygenase activity,F GO:0019904 protein domain specific binding,P GO:0055114 oxidation-reduction process
up	TRINITY_DN205880_c3_g10	14-3-3 protein	F GO:0004497 monooxygenase activity,F GO:0019904 protein domain specific binding,P GO:0055114 oxidation-reduction process
up	TRINITY_DN197307_c0_g3	14-3-3 protein	F GO:0004497 monooxygenase activity,F GO:0019904 protein domain specific binding,P GO:0055114 oxidation-reduction process
up	TRINITY_DN213394_c0_g3	14-3-3 protein	F GO:0004497 monooxygenase activity,F GO:0019904 protein domain specific binding,P GO:0055114 oxidation-reduction process
up	TRINITY_DN176477_c0_g1	3-ketoacyl-ACP reductase	F GO:0016491 oxidoreductase activity
up	TRINITY_DN148482_c0_g1	40S ribosomal protein S1	F GO:0003735 structural constituent of ribosome,P GO:0002181 cytoplasmic translation,C GO:0005829 cytosol,C GO:0005840 ribosome
up	TRINITY_DN161455_c0_g1	40S ribosomal protein S1	F GO:0003735 structural constituent of ribosome,P GO:0002181 cytoplasmic translation,C GO:0005829 cytosol,C GO:0005840 ribosome
up	TRINITY_DN200914_c0_g2	40s ribosomal protein s10	C GO:0005840 ribosome
up	TRINITY_DN187494_c0_g2	40S ribosomal protein S14-2	P GO:0000462 maturation of SSU-rRNA from tricistronic rRNA transcript (SSU-rRNA, 5.8S rRNA, LSU-rRNA),F GO:0003735 structural constituent of ribosome,F GO:0048027 mRNA 5'-UTR binding,C GO:0022627 cytosolic small ribosomal subunit,P GO:0000028 ribosomal sm
up	TRINITY_DN206724_c0_g9	40S ribosomal protein S15	F GO:0003723 RNA binding,F GO:0003735 structural constituent of ribosome,C GO:0015935 small ribosomal subunit,P GO:0006412 translation
up	TRINITY_DN200803_c0_g1	40S ribosomal protein S17-like	F GO:0003735 structural constituent of ribosome,C GO:0022627 cytosolic small ribosomal subunit,P GO:0000028 ribosomal small subunit assembly,P GO:0006412 translation
up	TRINITY_DN160094_c0_g1	40S ribosomal protein S18	F GO:0003735 structural constituent of ribosome,P GO:0042254 ribosome biogenesis,C GO:0005829 cytosol,C GO:0015935 small ribosomal subunit,F GO:0019843 rRNA binding,P GO:0006412 translation
up	TRINITY_DN206965_c1_g1	40S ribosomal protein S19	F GO:0003735 structural constituent of ribosome,C GO:0005840 ribosome,P GO:0006412 translation
up	TRINITY_DN176315_c0_g1	40S ribosomal protein S20	F GO:0003743 translation initiation factor activity,F GO:0003735 structural constituent of ribosome,C GO:0022627 cytosolic small ribosomal subunit,P GO:0002181 cytoplasmic translation,C GO:0031012 extracellular matrix,P GO:0006413 translational initiation
up	TRINITY_DN162159_c0_g1	40S ribosomal protein S20	C GO:0005840 ribosome,F GO:0003735 structural constituent of ribosome,P GO:0006412 translation
up	TRINITY_DN192518_c0_g1	40S ribosomal protein S23	F GO:0003735 structural constituent of ribosome,C GO:0022627 cytosolic small ribosomal subunit,P GO:0006412 translation
up	TRINITY_DN199052_c0_g1	40S ribosomal protein S23	F GO:0003735 structural constituent of ribosome,C GO:0022627 cytosolic small ribosomal subunit,P GO:0006412 translation
up	TRINITY_DN228840_c0_g1	40S ribosomal protein S24-1	P GO:0000462 maturation of SSU-rRNA from tricistronic rRNA transcript (SSU-rRNA, 5.8S rRNA, LSU-rRNA),F GO:0003735 structural constituent of ribosome,C GO:0022627 cytosolic small ribosomal subunit,P GO:0006412 translation
up	TRINITY_DN180887_c0_g3	40S ribosomal protein S26E	F GO:0003735 structural constituent of ribosome,C GO:0022627 cytosolic small ribosomal subunit,F GO:0003729 mRNA binding,P GO:0006412 translation
up	TRINITY_DN196810_c0_g1	40S ribosomal protein S3	P GO:0006281 DNA repair,C GO:0005634 nucleus,F GO:0003735 structural constituent of ribosome,C GO:0022627 cytosolic small ribosomal subunit,P GO:0002181 cytoplasmic translation,F GO:0003684 damaged DNA binding,F GO:0008534 oxidized purine nucleobase lesio
up	TRINITY_DN196810_c0_g2	40S ribosomal protein S3, putative	P GO:0006281 DNA repair,C GO:0005634 nucleus,F GO:0003735 structural constituent of ribosome,C GO:0022627 cytosolic small ribosomal subunit,P GO:0002181 cytoplasmic translation,F GO:0003684 damaged DNA binding,F GO:0008534 oxidized purine nucleobase lesio
up	TRINITY_DN199152_c0_g1	40S ribosomal protein S3-3-like	P GO:0006281 DNA repair,C GO:0005634 nucleus,F GO:0003723 RNA binding,F GO:0003735 structural constituent of ribosome,C GO:0022627 cytosolic small ribosomal subunit,P GO:0002181 cytoplasmic translation,F GO:0003684 damaged DNA binding,F GO:0008534 oxidize
up	TRINITY_DN203407_c0_g1	40S ribosomal protein S4	F GO:0003723 RNA binding,F GO:0003735 structural constituent of ribosome,C GO:0022627 cytosolic small ribosomal subunit,P GO:0006412 translation
up	TRINITY_DN189109_c0_g2	40S ribosomal protein S4	F GO:0003723 RNA binding,F GO:0003735 structural constituent of ribosome,C GO:0022627 cytosolic small ribosomal subunit,P GO:0006412 translation
up	TRINITY_DN200882_c0_g2	40S ribosomal protein S6	F GO:0003735 structural constituent of ribosome,C GO:0005840 ribosome,P GO:0006412 translation
up	TRINITY_DN198492_c0_g1	40S ribosomal protein S8	P GO:0000462 maturation of SSU-rRNA from tricistronic rRNA transcript (SSU-rRNA, 5.8S rRNA, LSU-rRNA),F GO:0003735 structural constituent of ribosome,C GO:0022627 cytosolic small ribosomal subunit,P GO:0006412 translation
up	TRINITY_DN197438_c0_g1	40S ribosomal protein S9-1	P GO:0045903 positive regulation of translational fidelity,F GO:0003735 structural constituent of ribosome,C GO:0022627 cytosolic small ribosomal subunit,F GO:0019843 rRNA binding
up	TRINITY_DN200908_c0_g1	4-hydroxyphenylpyruvate dioxygenase	C GO:0005789 endoplasmic reticulum membrane,P GO:0006559 L-phenylalanine catabolic process,F GO:0046872 metal ion binding,F GO:0003868 4-hydroxyphenylpyruvate dioxygenase activity,C GO:0000139 Golgi membrane,P GO:0006572 tyrosine catabolic process,P GO:00
up	TRINITY_DN206418_c0_g1	60S acidic ribosomal protein P0	C GO:0030529 ribonucleoprotein complex,F GO:0003906 DNA-(apurinic or apyrimidinic site) lyase activity
up	TRINITY_DN202691_c0_g1	60S ribosomal protein	F GO:0003735 structural constituent of ribosome,C GO:0005840 ribosome,P GO:0006412 translation
up	TRINITY_DN194471_c0_g2	60S ribosomal protein L1, putative	F GO:0003723 RNA binding,F GO:0003735 structural constituent of ribosome,C GO:0015934 large ribosomal subunit,P GO:0006412 translation
up	TRINITY_DN199902_c0_g1	60S ribosomal protein L10	P GO:0006415 translational termination,F GO:0003723 RNA binding,F GO:0003735 structural constituent of ribosome,C GO:0022625 cytosolic large ribosomal subunit,P GO:0000027 ribosomal large subunit assembly
up	TRINITY_DN208119_c1_g3	60S ribosomal protein L10a-1	F GO:0003723 RNA binding,F GO:0003735 structural constituent of ribosome,P GO:0000470 maturation of LSU-rRNA,C GO:0022625 cytosolic large ribosomal subunit,P GO:0006412 translation
up	TRINITY_DN193155_c0_g1	60S ribosomal protein L10a-2	C GO:0015934 large ribosomal subunit,F GO:0003723 RNA binding,F GO:0003735 structural constituent of ribosome,P GO:0006412 translation
up	TRINITY_DN183344_c0_g1	60S ribosomal protein L11	F GO:0003723 RNA binding,F GO:0003735 structural constituent of ribosome,C GO:0022625 cytosolic large ribosomal subunit,P GO:0000027 ribosomal large subunit assembly,P GO:0006412 translation
up	TRINITY_DN177258_c0_g1	60S ribosomal protein L12	F GO:0003735 structural constituent of ribosome,C GO:0022625 cytosolic large ribosomal subunit,F GO:0019843 rRNA binding,P GO:0000027 ribosomal large subunit assembly,P GO:0006412 translation
up	TRINITY_DN199460_c0_g1	60S ribosomal protein L18a	F GO:0003735 structural constituent of ribosome,C GO:0005840 ribosome,P GO:0006412 translation
up	TRINITY_DN190768_c0_g1	60S ribosomal protein L21	F GO:0003735 structural constituent of ribosome,C GO:0022625 cytosolic large ribosomal subunit,P GO:0006412 translation
up	TRINITY_DN206769_c0_g2	60S ribosomal protein L21-1	F GO:0003735 structural constituent of ribosome,C GO:0022625 cytosolic large ribosomal subunit,P GO:0006412 translation
up	TRINITY_DN191776_c0_g1	60S ribosomal protein L22	F GO:0003723 RNA binding,F GO:0003735 structural constituent of ribosome,P GO:0002181 cytoplasmic translation,C GO:0022625 cytosolic large ribosomal subunit
up	TRINITY_DN199288_c0_g2	60S ribosomal protein L23a	F GO:0003723 RNA binding,F GO:0003735 structural constituent of ribosome,P GO:0051726 regulation of cell cycle,C GO:0022625 cytosolic large ribosomal subunit,P GO:0000027 ribosomal large subunit assembly,P GO:0006412 translation,P GO:0031016 pancreas deve
up	TRINITY_DN199581_c0_g1	60S ribosomal protein L24	C GO:0022625 cytosolic large ribosomal subunit,F GO:0003723 RNA binding,F GO:0003735 structural constituent of ribosome,P GO:0000027 ribosomal large subunit assembly,P GO:0006412 translation,P GO:0043009 chordate embryonic development,N GO:1902626 N/A
up	TRINITY_DN191142_c0_g1	60S ribosomal protein L26	F GO:0003723 RNA binding,F GO:0003735 structural constituent of ribosome,P GO:0042273 ribosomal large subunit biogenesis,P GO:0002181 cytoplasmic translation,C GO:0022625 cytosolic large ribosomal subunit
up	TRINITY_DN198829_c0_g2	60S ribosomal protein L27	F GO:0003735 structural constituent of ribosome,C GO:0022625 cytosolic large ribosomal subunit,P GO:0006412 translation
up	TRINITY_DN183447_c0_g1	60S ribosomal protein L27A	F GO:0003723 RNA binding,F GO:0003735 structural constituent of ribosome,P GO:0002181 cytoplasmic translation,C GO:0005783 endoplasmic reticulum,C GO:0022625 cytosolic large ribosomal subunit
up	TRINITY_DN202086_c0_g1	60S ribosomal protein L3	F GO:0003735 structural constituent of ribosome,C GO:0005840 ribosome,P GO:0006412 translation
up	TRINITY_DN202086_c0_g2	60S ribosomal protein L3	F GO:0003723 RNA binding,F GO:0003735 structural constituent of ribosome,C GO:0022625 cytosolic large ribosomal subunit,P GO:0000027 ribosomal large subunit assembly,P GO:0006412 translation
up	TRINITY_DN192912_c1_g1	60S ribosomal protein L35-like protein	F GO:0003735 structural constituent of ribosome,C GO:0005840 ribosome,P GO:0006412 translation
up	TRINITY_DN147829_c0_g1	60S ribosomal protein L4	F GO:0003723 RNA binding,F GO:0003735 structural constituent of ribosome,P GO:0002181 cytoplasmic translation,C GO:0022625 cytosolic large ribosomal subunit
up	TRINITY_DN188126_c0_g1	60S ribosomal protein L5	F GO:0003735 structural constituent of ribosome,F GO:0008097 5S rRNA binding,C GO:0022625 cytosolic large ribosomal subunit,P GO:0000027 ribosomal large subunit assembly,P GO:0006412 translation
up	TRINITY_DN196423_c0_g1	60S ribosomal protein L7	C GO:0022625 cytosolic large ribosomal subunit,F GO:0003723 RNA binding,F GO:0003735 structural constituent of ribosome,P GO:0000463 maturation of LSU-rRNA from tricistronic rRNA transcript (SSU-rRNA, 5.8S rRNA, LSU-rRNA),P GO:0002181 cytoplasmic translat
up	TRINITY_DN209960_c0_g1	60S ribosomal protein L7	C GO:0022625 cytosolic large ribosomal subunit,F GO:0003723 RNA binding,F GO:0003735 structural constituent of ribosome,P GO:0000463 maturation of LSU-rRNA from tricistronic rRNA transcript (SSU-rRNA, 5.8S rRNA, LSU-rRNA),P GO:0002181 cytoplasmic translat
up	TRINITY_DN190190_c0_g1	60S ribosomal protein L8	F GO:0003735 structural constituent of ribosome,P GO:0002181 cytoplasmic translation,C GO:0022625 cytosolic large ribosomal subunit,F GO:0019843 rRNA binding
up	TRINITY_DN190279_c0_g1	60S ribosomal protein L9	F GO:0003735 structural constituent of ribosome,P GO:0002181 cytoplasmic translation,C GO:0022625 cytosolic large ribosomal subunit,F GO:0019843 rRNA binding
up	TRINITY_DN187351_c0_g1	60S ribosomal protein L9	F GO:0003735 structural constituent of ribosome,P GO:0002181 cytoplasmic translation,C GO:0022625 cytosolic large ribosomal subunit,F GO:0019843 rRNA binding
up	TRINITY_DN184235_c0_g1	acetyl-coa carboxylase	F GO:0003989 acetyl-CoA carboxylase activity,F GO:0004075 biotin carboxylase activity,F GO:0005524 ATP binding,F GO:0046872 metal ion binding,P GO:0006633 fatty acid biosynthetic process
up	TRINITY_DN206954_c0_g1	actin	C GO:0001891 phagocytic cup,C GO:0005884 actin filament,C GO:0030027 lamellipodium,C GO:0030864 cortical actin cytoskeleton,C GO:0031143 pseudopodium,C GO:0032009 early phagosome,C GO:0032010 phagolysosome,C GO:0044291 cell-cell contact zone,C GO:0060187
up	TRINITY_DN202351_c0_g2	actin	C GO:0005737 cytoplasm,C GO:0005856 cytoskeleton,F GO:0005524 ATP binding
up	TRINITY_DN188223_c0_g1	acyl carrier protein	C GO:0005829 cytosol,F GO:0000035 acyl binding,F GO:0000036 ACP phosphopantetheine attachment site binding involved in fatty acid biosynthetic process,F GO:0031177 phosphopantetheine binding,P GO:0006633 fatty acid biosynthetic process,P GO:0009245 lipid
up	TRINITY_DN204894_c1_g2	Adenosylhomocysteinase	C GO:0005829 cytosol,F GO:0004013 adenosylhomocysteinase activity,F GO:0016798 hydrolase activity, acting on glycosyl bonds,F GO:0051287 NAD binding,P GO:0006730 one-carbon metabolic process,P GO:0019510 S-adenosylhomocysteine catabolic process,P GO:00333
up	TRINITY_DN186743_c0_g1	ADP/ATP translocase 2	P GO:0055085 transmembrane transport,F GO:0005471 ATP:ADP antiporter activity,C GO:0016021 integral to membrane,P GO:0015868 purine ribonucleotide transport,P GO:0051503 adenine nucleotide transport,P GO:0046902 regulation of mitochondrial membrane permea
up	TRINITY_DN196051_c0_g1	ADP-ribosylation factor-like protein 3	F GO:0005525 GTP binding,P GO:0051301 cell division,C GO:0005634 nucleus,C GO:0005815 microtubule organizing center,P GO:0007264 small GTPase mediated signal transduction,P GO:0015031 protein transport,C GO:0005929 cilium,C GO:0005819 spindle,C GO:0016021
up	TRINITY_DN200871_c0_g3	AhpC/TSA family protein (macronuclear)	C GO:0005623 cell,N GO:0098869 N/A,P GO:0045454 cell redox homeostasis,P GO:0055114 oxidation-reduction process,F GO:0051920 peroxiredoxin activity
up	TRINITY_DN203314_c0_g1	alpha amylase domain protein	P GO:0005975 carbohydrate metabolic process,F GO:0046872 metal ion binding,F GO:0004553 hydrolase activity, hydrolyzing O-glycosyl compounds
up	TRINITY_DN205146_c6_g2	alpha-tubulin	C GO:0005737 cytoplasm,C GO:0005874 microtubule,F GO:0003924 GTPase activity,F GO:0005200 structural constituent of cytoskeleton,F GO:0005525 GTP binding,P GO:0007010 cytoskeleton organization,P GO:0007017 microtubule-based process
up	TRINITY_DN215516_c6_g7	alpha-tubulin	C GO:0005874 microtubule,F GO:0003924 GTPase activity,F GO:0005200 structural constituent of cytoskeleton,F GO:0005525 GTP binding,P GO:0007010 cytoskeleton organization,P GO:0007017 microtubule-based process
up	TRINITY_DN200122_c1_g3	alpha-tubulin	C GO:0005874 microtubule,F GO:0003924 GTPase activity,F GO:0005200 structural constituent of cytoskeleton,F GO:0005525 GTP binding,P GO:0007010 cytoskeleton organization,P GO:0007017 microtubule-based process
up	TRINITY_DN210435_c1_g1	alpha-tubulin (macronuclear)	C GO:0005874 microtubule,F GO:0003924 GTPase activity,F GO:0005200 structural constituent of cytoskeleton,F GO:0005525 GTP binding,P GO:0007010 cytoskeleton organization,P GO:0007017 microtubule-based process
up	TRINITY_DN208884_c2_g7	alpha-tubulin I	C GO:0005874 microtubule,F GO:0003924 GTPase activity,F GO:0005200 structural constituent of cytoskeleton,F GO:0005525 GTP binding,P GO:0007010 cytoskeleton organization,P GO:0007017 microtubule-based process
up	TRINITY_DN209855_c0_g4	alpha tubulin subunit	C GO:0005737 cytoplasm,C GO:0005874 microtubule,F GO:0003924 GTPase activity,F GO:0005200 structural constituent of cytoskeleton,F GO:0005525 GTP binding,P GO:0007010 cytoskeleton organization,P GO:0007017 microtubule-based process
up	TRINITY_DN104435_c0_g1	ammonium transporter	C GO:0016020 membrane,F GO:0008519 ammonium transmembrane transporter activity,P GO:0015696 ammonium transport
up	TRINITY_DN193772_c0_g1	ammonium transporter Rh type A	C GO:0016020 membrane
up	TRINITY_DN203123_c0_g1	arginine kinase	F GO:0005524 ATP binding,P GO:0016310 phosphorylation,F GO:0016301 kinase activity
up	TRINITY_DN149441_c0_g1	ATP-binding cassette superfamily	F GO:0005524 ATP binding,F GO:0042626 ATPase activity, coupled to transmembrane movement of substances,P GO:0055085 transmembrane transport,C GO:0016021 integral to membrane
up	TRINITY_DN198940_c0_g1	atp-dependent rna helicase eif4a	F GO:0003676 nucleic acid binding,F GO:0005524 ATP binding,C GO:0005737 cytoplasm,P GO:0010468 regulation of gene expression,P GO:0010501 RNA secondary structure unwinding,P GO:0006413 translational initiation,C GO:0005730 nucleolus,F GO:0004004 ATP-depen
up	TRINITY_DN295105_c0_g1	ATP-dependent RNA helicase eIF4A	F GO:0005524 ATP binding,F GO:0003723 RNA binding,C GO:0005737 cytoplasm,P GO:0010468 regulation of gene expression,P GO:0010501 RNA secondary structure unwinding,P GO:0006413 translational initiation,C GO:0005730 nucleolus,F GO:0004004 ATP-dependent RNA
up	TRINITY_DN202188_c0_g1	ATP-dependent RNA helicase eIF4A	F GO:0003676 nucleic acid binding,F GO:0005524 ATP binding,C GO:0005737 cytoplasm,P GO:0010468 regulation of gene expression,P GO:0010501 RNA secondary structure unwinding,P GO:0006413 translational initiation,C GO:0005730 nucleolus,F GO:0004004 ATP-depen
up	TRINITY_DN213683_c1_g2	ATP-dependent RNA helicase eIF4A	C GO:0005730 nucleolus,C GO:0005737 cytoplasm,F GO:0003743 translation initiation factor activity,F GO:0004004 ATP-dependent RNA helicase activity,F GO:0005524 ATP binding,P GO:0006413 translational initiation,P GO:0010468 regulation of gene expression,P
up	TRINITY_DN152900_c0_g1	ATP synthase F1, alpha subunit	C GO:0045261 proton-transporting ATP synthase complex, catalytic core F(1),F GO:0005524 ATP binding,F GO:0046933 hydrogen ion transporting ATP synthase activity, rotational mechanism,P GO:0015986 ATP synthesis coupled proton transport,N GO:0099132 N/A
up	TRINITY_DN217713_c1_g5	ATP synthase subunit alpha, mitochondrial	C GO:0045261 proton-transporting ATP synthase complex, catalytic core F(1),F GO:0005524 ATP binding,F GO:0046933 hydrogen ion transporting ATP synthase activity, rotational mechanism,P GO:0015986 ATP synthesis coupled proton transport,N GO:0099132 N/A
up	TRINITY_DN202110_c0_g7	ATP synthase subunit alpha, mitochondrial	C GO:0045261 proton-transporting ATP synthase complex, catalytic core F(1),F GO:0005524 ATP binding,F GO:0046933 hydrogen ion transporting ATP synthase activity, rotational mechanism,P GO:0015986 ATP synthesis coupled proton transport,N GO:0099132 N/A
up	TRINITY_DN202110_c0_g8	ATP synthase subunit alpha, mitochondrial	C GO:0000275 mitochondrial proton-transporting ATP synthase complex, catalytic core F(1),C GO:0005886 plasma membrane,C GO:0008180 signalosome,C GO:0031012 extracellular matrix,C GO:0043209 myelin sheath,C GO:0045121 membrane raft,C GO:0070062 extracellul
up	TRINITY_DN189061_c0_g3	ATP synthase subunit alpha, mitochondrial-like	C GO:0045261 proton-transporting ATP synthase complex, catalytic core F(1),F GO:0005524 ATP binding,F GO:0046933 hydrogen ion transporting ATP synthase activity, rotational mechanism,P GO:0015986 ATP synthesis coupled proton transport,N GO:0099132 N/A
up	TRINITY_DN202870_c0_g2	ATP synthase subunit beta, mitochondrial	C GO:0045261 proton-transporting ATP synthase complex, catalytic core F(1),F GO:0005524 ATP binding,F GO:0046933 hydrogen ion transporting ATP synthase activity, rotational mechanism,P GO:0015986 ATP synthesis coupled proton transport,N GO:0099132 N/A
up	TRINITY_DN202905_c0_g1	ATP synthase subunit gamma, mitochondrial	C GO:0045261 proton-transporting ATP synthase complex, catalytic core F(1),P GO:0015986 ATP synthesis coupled proton transport,F GO:0046933 hydrogen ion transporting ATP synthase activity, rotational mechanism
up	TRINITY_DN210298_c1_g6	beta-1,3-galactosyltransferase 6	C GO:0005794 Golgi apparatus,C GO:0016020 membrane,F GO:0008378 galactosyltransferase activity,P GO:0006486 protein glycosylation
up	TRINITY_DN205611_c0_g1	beta-1,3-glucan-binding protein-like	P GO:0005975 carbohydrate metabolic process,F GO:0004553 hydrolase activity, hydrolyzing O-glycosyl compounds
up	TRINITY_DN206644_c4_g8	beta-tubulin	C GO:0005737 cytoplasm,C GO:0005874 microtubule,F GO:0003924 GTPase activity,F GO:0005200 structural constituent of cytoskeleton,F GO:0005525 GTP binding,P GO:0007010 cytoskeleton organization,P GO:0007017 microtubule-based process
up	TRINITY_DN217709_c0_g8	beta-tubulin	C GO:0005737 cytoplasm,C GO:0005874 microtubule,F GO:0003924 GTPase activity,F GO:0005200 structural constituent of cytoskeleton,F GO:0005525 GTP binding,P GO:0007010 cytoskeleton organization,P GO:0007017 microtubule-based process
up	TRINITY_DN206644_c3_g6	beta tubulin subunit	C GO:0005634 nucleus,C GO:0005737 cytoplasm,C GO:0005819 spindle,C GO:0005874 microtubule,F GO:0003924 GTPase activity,F GO:0005200 structural constituent of cytoskeleton,F GO:0005525 GTP binding,P GO:0007010 cytoskeleton organization,P GO:0007017 microtu
up	TRINITY_DN171131_c0_g3	bifunctional metallophosphatase/5'-nucleotidase	F GO:0016788 hydrolase activity, acting on ester bonds,P GO:0009166 nucleotide catabolic process,F GO:0005488 binding
up	TRINITY_DN198892_c0_g1	calcium-dependent protein 4	F GO:0005509 calcium ion binding
up	TRINITY_DN205770_c0_g5	calmodulin	F GO:0005509 calcium ion binding
up	TRINITY_DN166583_c0_g1	calmodulin Cam1	C GO:0044424 intracellular part,F GO:0005509 calcium ion binding,P GO:0022402 cell cycle process
up	TRINITY_DN200644_c0_g2	cathepsin B	C GO:0005615 extracellular space,P GO:0050790 regulation of catalytic activity,F GO:0004197 cysteine-type endopeptidase activity,P GO:0051603 proteolysis involved in cellular protein catabolic process,C GO:0005764 lysosome
up	TRINITY_DN200644_c0_g1	Cathepsin B	C GO:0005615 extracellular space,P GO:0050790 regulation of catalytic activity,F GO:0004197 cysteine-type endopeptidase activity,P GO:0051603 proteolysis involved in cellular protein catabolic process,C GO:0005764 lysosome
up	TRINITY_DN201147_c0_g1	cathepsin D	F GO:0004190 aspartic-type endopeptidase activity,P GO:0003406 retinal pigment epithelium development,P GO:0006508 proteolysis,P GO:0009617 response to bacterium,P GO:0030163 protein catabolic process,P GO:0061061 muscle structure development
up	TRINITY_DN205882_c0_g4	cathepsin L	C GO:0005773 vacuole,C GO:0016020 membrane,F GO:0008234 cysteine-type peptidase activity,P GO:0006508 proteolysis,P GO:0009723 response to ethylene stimulus,P GO:0009737 response to abscisic acid stimulus,P GO:0009739 response to gibberellin stimulus,P GO
up	TRINITY_DN190100_c0_g1	cation transporting ATPase	C GO:0005887 integral to plasma membrane,F GO:0005524 ATP binding,C GO:0043231 intracellular membrane-bounded organelle,P GO:0070588 calcium ion transmembrane transport,N GO:0099132 N/A,F GO:0005388 calcium-transporting ATPase activity
up	TRINITY_DN207084_c1_g6	cell division protein FtsH	C GO:0005739 mitochondrion,C GO:0009535 chloroplast thylakoid membrane,C GO:0009941 chloroplast envelope,F GO:0003676 nucleic acid binding,F GO:0003887 DNA-directed DNA polymerase activity,F GO:0004176 ATP-dependent peptidase activity,F GO:0004222 metallo
up	TRINITY_DN188893_c0_g1	centrin, caltractin	F GO:0005509 calcium ion binding
up	TRINITY_DN209786_c0_g1	centrin, putative	F GO:0005509 calcium ion binding
up	TRINITY_DN198854_c0_g1	Centrin, putative	F GO:0005509 calcium ion binding
up	TRINITY_DN194822_c0_g1	Centrin, putative	C GO:0005737 cytoplasm,C GO:0005856 cytoskeleton,F GO:0005509 calcium ion binding
up	TRINITY_DN202169_c0_g2	Centrin, putative (macronuclear)	C GO:0044424 intracellular part,F GO:0005509 calcium ion binding
up	TRINITY_DN169645_c0_g1	Centrin, putative (macronuclear)	F GO:0005509 calcium ion binding
up	TRINITY_DN101548_c0_g1	centrin 2	C GO:0005737 cytoplasm,C GO:0005856 cytoskeleton,F GO:0005509 calcium ion binding,F GO:0008270 zinc ion binding
up	TRINITY_DN236000_c0_g1	centrin 2	C GO:0044424 intracellular part,F GO:0005509 calcium ion binding
up	TRINITY_DN202068_c1_g3	centrin3e-from-infraciliary lattice	F GO:0005509 calcium ion binding
up	TRINITY_DN202068_c1_g2	centrin3e-from-infraciliary lattice	F GO:0005509 calcium ion binding
up	TRINITY_DN200956_c0_g2	centrin3e-from-infraciliary lattice	F GO:0005509 calcium ion binding
up	TRINITY_DN202068_c1_g1	centrin3e-from-infraciliary lattice	F GO:0005509 calcium ion binding
up	TRINITY_DN210164_c0_g1	conotoxin-specific protein disulfide isomerase (cspdi)	F GO:0003810 protein-glutamine gamma-glutamyltransferase activity,F GO:0015035 protein disulfide oxidoreductase activity,F GO:0003756 protein disulfide isomerase activity,P GO:0006662 glycerol ether metabolic process,P GO:0080058 protein deglutathionylati
up	TRINITY_DN207733_c0_g1	conserved unknown protein	C GO:0016020 membrane
up	TRINITY_DN211736_c1_g3	conserved unknown protein	F GO:0008191 metalloendopeptidase inhibitor activity
up	TRINITY_DN218215_c0_g2	conserved unknown protein	F GO:0008191 metalloendopeptidase inhibitor activity
up	TRINITY_DN205483_c0_g2	copper oxidase	F GO:0005507 copper ion binding,F GO:0016491 oxidoreductase activity,P GO:0055114 oxidation-reduction process
up	TRINITY_DN193346_c0_g1	cyclophilin precursor	C GO:0016021 integral to membrane,F GO:0003755 peptidyl-prolyl cis-trans isomerase activity,P GO:0000413 protein peptidyl-prolyl isomerization,P GO:0006457 protein folding
up	TRINITY_DN195713_c0_g3	cysteine protease	P GO:0006508 proteolysis,F GO:0008234 cysteine-type peptidase activity
up	TRINITY_DN178780_c0_g1	cysteine protease 1	C GO:0005615 extracellular space,C GO:0016020 membrane,F GO:0004197 cysteine-type endopeptidase activity,P GO:0051603 proteolysis involved in cellular protein catabolic process,C GO:0005764 lysosome
up	TRINITY_DN204083_c0_g1	cysteine protease 1 precursor	P GO:0006508 proteolysis,F GO:0008234 cysteine-type peptidase activity
up	TRINITY_DN209713_c0_g2	cysteine proteinase	C GO:0005615 extracellular space,C GO:0016020 membrane,F GO:0004197 cysteine-type endopeptidase activity,P GO:0051603 proteolysis involved in cellular protein catabolic process,C GO:0005764 lysosome
up	TRINITY_DN251313_c0_g1	cysteine proteinase 3-like	C GO:0005615 extracellular space,P GO:0006955 immune response,F GO:0004197 cysteine-type endopeptidase activity,P GO:0051603 proteolysis involved in cellular protein catabolic process,C GO:0005764 lysosome
up	TRINITY_DN194144_c0_g1	cysteine sulfinic acid decarboxylase-like	F GO:0030170 pyridoxal phosphate binding,P GO:0019752 carboxylic acid metabolic process,F GO:0016831 carboxy-lyase activity
up	TRINITY_DN184456_c0_g1	Cytochrome b-c1 complex subunit 7	C GO:0005750 mitochondrial respiratory chain complex III,F GO:0008121 ubiquinol-cytochrome-c reductase activity,P GO:0006122 mitochondrial electron transport, ubiquinol to cytochrome c,P GO:0009060 aerobic respiration,P GO:0034551 mitochondrial respirator
up	TRINITY_DN206581_c0_g2	cytochrome c oxidase subunit 2 (mitochondrion)	F GO:0004129 cytochrome-c oxidase activity,F GO:0005507 copper ion binding,C GO:0005739 mitochondrion,N GO:1902600 N/A,C GO:0016021 integral to membrane,P GO:0022900 electron transport chain,C GO:0070469 respiratory chain
up	TRINITY_DN279611_c0_g1	Desert hedgehog protein B	F GO:0008233 peptidase activity,P GO:0006508 proteolysis
up	TRINITY_DN265007_c0_g1	dihydroorotase	F GO:0046872 metal ion binding,F GO:0004151 dihydroorotase activity,P GO:0006221 pyrimidine nucleotide biosynthetic process,P GO:0019856 pyrimidine nucleobase biosynthetic process
up	TRINITY_DN222560_c0_g1	DsbA family oxidoreductase	F GO:0015035 protein disulfide oxidoreductase activity
up	TRINITY_DN204495_c0_g1	DUF305 domain-containing protein	C GO:0016021 integral to membrane
up	TRINITY_DN184639_c0_g2	dynein intermediate chain 2	C GO:0036157 outer dynein arm,P GO:0036158 outer dynein arm assembly,P GO:0003341 cilium movement,F GO:0008574 plus-end-directed microtubule motor activity,F GO:0045504 dynein heavy chain binding,F GO:0045503 dynein light chain binding
up	TRINITY_DN202821_c0_g1	EF hand domain-containing protein	F GO:0003824 catalytic activity,F GO:0005509 calcium ion binding,P GO:0009987 cellular process
up	TRINITY_DN200016_c0_g1	elongation factor 1	F GO:0003746 translation elongation factor activity,F GO:0005515 protein binding,P GO:0006414 translational elongation
up	TRINITY_DN209221_c2_g7	elongation factor 1-alpha	C GO:0005737 cytoplasm,F GO:0003746 translation elongation factor activity,F GO:0003924 GTPase activity,F GO:0005525 GTP binding,P GO:0006414 translational elongation
up	TRINITY_DN209221_c2_g6	elongation factor 1-alpha 1	C GO:0005737 cytoplasm,F GO:0003746 translation elongation factor activity,F GO:0003924 GTPase activity,F GO:0005525 GTP binding,P GO:0006414 translational elongation
up	TRINITY_DN208747_c0_g5	elongation factor 1-alpha-like protein	C GO:0005622 intracellular,F GO:0003746 translation elongation factor activity,F GO:0003924 GTPase activity,F GO:0005525 GTP binding,P GO:0006414 translational elongation
up	TRINITY_DN209221_c2_g2	elongation factor 2	C GO:0005737 cytoplasm,F GO:0003746 translation elongation factor activity,F GO:0003924 GTPase activity,F GO:0005525 GTP binding,P GO:0006414 translational elongation
up	TRINITY_DN180178_c0_g1	elongation factor-like	C GO:0005622 intracellular,F GO:0003746 translation elongation factor activity,F GO:0003924 GTPase activity,F GO:0005525 GTP binding,P GO:0006414 translational elongation
up	TRINITY_DN207735_c0_g3	endoplasmin homolog	F GO:0016887 ATPase activity,P GO:0010075 regulation of meristem growth,P GO:0009651 response to salt stress,C GO:0005794 Golgi apparatus,C GO:0005783 endoplasmic reticulum,F GO:0051082 unfolded protein binding,P GO:0046686 response to cadmium ion,P GO:00
up	TRINITY_DN76331_c0_g2	eukaryotic translation initiation factor 5A-1-like	P GO:0045905 positive regulation of translational termination,F GO:0003746 translation elongation factor activity,F GO:0043022 ribosome binding,P GO:0006452 translational frameshifting,P GO:0045901 positive regulation of translational elongation
up	TRINITY_DN185630_c0_g1	evolutionarily conserved C-terminal region 2	F GO:0003723 RNA binding
up	TRINITY_DN217811_c0_g1	expressed unknown protein	F GO:0008146 sulfotransferase activity
up	TRINITY_DN219679_c1_g1	expressed unknown protein
up	TRINITY_DN194456_c0_g1	extrinsic protein in photosystem II	F GO:0005488 binding
up	TRINITY_DN201066_c0_g1	flagellar hook-length control protein
up	TRINITY_DN155316_c0_g1	fructose-bisphosphate aldolase	P GO:0006094 gluconeogenesis,F GO:0008270 zinc ion binding,C GO:0005618 cell wall,P GO:0006096 glycolysis,C GO:0005829 cytosol,F GO:0004332 fructose-bisphosphate aldolase activity,C GO:0005886 plasma membrane
up	TRINITY_DN206020_c0_g1	fucoxanthin chlorophyll a/c binding protein	C GO:0009507 chloroplast,C GO:0016020 membrane,F GO:0031409 pigment binding,F GO:0016168 chlorophyll binding,P GO:0009416 response to light stimulus,P GO:0009768 photosynthesis, light harvesting in photosystem I,C GO:0009579 thylakoid
up	TRINITY_DN204300_c3_g1	fucoxanthin chlorophyll a/c-binding protein precursor	F GO:0031409 pigment binding,C GO:0016021 integral to membrane,P GO:0018298 protein-chromophore linkage,F GO:0016168 chlorophyll binding,P GO:0009768 photosynthesis, light harvesting in photosystem I,P GO:0009416 response to light stimulus,C GO:0009535 ch
up	TRINITY_DN194656_c0_g1	fucoxanthin chlorophyll a/c-binding protein precursor	F GO:0031409 pigment binding,C GO:0009523 photosystem II,C GO:0016021 integral to membrane,P GO:0018298 protein-chromophore linkage,C GO:0030076 light-harvesting complex,F GO:0016168 chlorophyll binding,P GO:0009768 photosynthesis, light harvesting in pho
up	TRINITY_DN208350_c3_g1	fucoxanthin chlorophyll a/c-binding protein precursor	F GO:0031409 pigment binding,C GO:0016021 integral to membrane,P GO:0018298 protein-chromophore linkage,C GO:0043234 protein complex,F GO:0016168 chlorophyll binding,P GO:0009768 photosynthesis, light harvesting in photosystem I,P GO:0009416 response to l
up	TRINITY_DN204300_c4_g1	fucoxanthin chlorophyll a/c-binding protein precursor	P GO:0009765 photosynthesis, light harvesting,C GO:0016021 integral to membrane,P GO:0018298 protein-chromophore linkage,F GO:0016168 chlorophyll binding,C GO:0009535 chloroplast thylakoid membrane
up	TRINITY_DN213995_c3_g3	fucoxanthin chlorophyll a/c-binding protein precursor	F GO:0031409 pigment binding,C GO:0009523 photosystem II,C GO:0016021 integral to membrane,P GO:0018298 protein-chromophore linkage,C GO:0030076 light-harvesting complex,F GO:0016168 chlorophyll binding,P GO:0009768 photosynthesis, light harvesting in pho
up	TRINITY_DN208791_c0_g2	fucoxanthin chlorophyll a/c-binding protein precursor	P GO:0009765 photosynthesis, light harvesting,C GO:0016021 integral to membrane,P GO:0018298 protein-chromophore linkage,F GO:0016168 chlorophyll binding,C GO:0009535 chloroplast thylakoid membrane
up	TRINITY_DN208350_c4_g3	fucoxanthin chlorophyll a/c-binding protein precursor	F GO:0031409 pigment binding,C GO:0009523 photosystem II,C GO:0016021 integral to membrane,P GO:0018298 protein-chromophore linkage,C GO:0030076 light-harvesting complex,F GO:0016168 chlorophyll binding,P GO:0009768 photosynthesis, light harvesting in pho
up	TRINITY_DN214749_c0_g5	fucoxanthin chlorophyll a/c protein 8	F GO:0031409 pigment binding,C GO:0009523 photosystem II,C GO:0016021 integral to membrane,P GO:0018298 protein-chromophore linkage,C GO:0030076 light-harvesting complex,F GO:0016168 chlorophyll binding,P GO:0009768 photosynthesis, light harvesting in pho
up	TRINITY_DN208791_c0_g5	fucoxanthin chlorophyll a/c protein 8	F GO:0031409 pigment binding,C GO:0009523 photosystem II,C GO:0016021 integral to membrane,P GO:0018298 protein-chromophore linkage,C GO:0030076 light-harvesting complex,F GO:0016168 chlorophyll binding,P GO:0009768 photosynthesis, light harvesting in pho
up	TRINITY_DN214749_c0_g10	fucoxanthin chlorophyll a/c protein 8	F GO:0031409 pigment binding,C GO:0009523 photosystem II,C GO:0016021 integral to membrane,P GO:0018298 protein-chromophore linkage,C GO:0030076 light-harvesting complex,F GO:0016168 chlorophyll binding,P GO:0009768 photosynthesis, light harvesting in pho
up	TRINITY_DN214749_c0_g1	fucoxanthin chlorophyll a/c protein 8	F GO:0031409 pigment binding,C GO:0016021 integral to membrane,P GO:0018298 protein-chromophore linkage,F GO:0016168 chlorophyll binding,P GO:0009768 photosynthesis, light harvesting in photosystem I,P GO:0009416 response to light stimulus,C GO:0009535 ch
up	TRINITY_DN194691_c0_g1	glutamate decarboxylase	F GO:0030170 pyridoxal phosphate binding,P GO:0019752 carboxylic acid metabolic process,F GO:0016831 carboxy-lyase activity
up	TRINITY_DN202568_c0_g1	glutamine oxaloacetic transaminase	F GO:0030170 pyridoxal phosphate binding,F GO:0008483 transaminase activity,P GO:0006520 cellular amino acid metabolic process,P GO:0009058 biosynthetic process
up	TRINITY_DN192105_c0_g1	glutaredoxin	C GO:0005623 cell,F GO:0009055 electron carrier activity,F GO:0015035 protein disulfide oxidoreductase activity,P GO:0022900 electron transport chain,P GO:0045454 cell redox homeostasis
up	TRINITY_DN161244_c0_g1	Glutathione reductase	C GO:0005623 cell,F GO:0050661 NADP binding,F GO:0050660 flavin adenine dinucleotide binding,F GO:0009055 electron carrier activity,P GO:0006749 glutathione metabolic process,N GO:0098869 N/A,F GO:0004362 glutathione-disulfide reductase activity,P GO:0045
up	TRINITY_DN197089_c0_g1	glutathione S-transferase	F GO:0005515 protein binding
up	TRINITY_DN198743_c0_g2	glutathione S-transferase, amine-terminal domain protein	F GO:0005515 protein binding
up	TRINITY_DN204165_c0_g1	glutathione S-transferase-like	F GO:0005515 protein binding
up	TRINITY_DN213519_c0_g6	glyceraldehyde-3-phosphate dehydrogenase	C GO:0009507 chloroplast,F GO:0050661 NADP binding,F GO:0051287 NAD binding,P GO:0006096 glycolysis,P GO:0019253 reductive pentose-phosphate cycle,C GO:0016021 integral to membrane,P GO:0055114 oxidation-reduction process,P GO:0006006 glucose metabolic pr
up	TRINITY_DN202738_c0_g2	glyceraldehyde-3-phosphate dehydrogenase precursor	C GO:0009507 chloroplast,F GO:0050661 NADP binding,F GO:0051287 NAD binding,P GO:0006096 glycolysis,P GO:0019253 reductive pentose-phosphate cycle,P GO:0055114 oxidation-reduction process,P GO:0006006 glucose metabolic process,F GO:0004365 glyceraldehyde-
up	TRINITY_DN126614_c0_g1	glycosyl hydrolase family 25 protein	P GO:0016998 cell wall macromolecule catabolic process,P GO:0009253 peptidoglycan catabolic process,F GO:0003796 lysozyme activity
up	TRINITY_DN204238_c0_g3	glycosyltransferase family 2 protein	C GO:0016021 integral to membrane,F GO:0016760 cellulose synthase (UDP-forming) activity
up	TRINITY_DN276384_c0_g1	gtp-binding nuclear protein ran	F GO:0005525 GTP binding,C GO:0005634 nucleus,P GO:0000054 ribosomal subunit export from nucleus,C GO:0005737 cytoplasm,F GO:0003924 GTPase activity,P GO:0006606 protein import into nucleus
up	TRINITY_DN57816_c0_g1	guanine nucleotide binding protein beta subunit	C GO:0005737 cytoplasm,F GO:0005515 protein binding,F GO:0016740 transferase activity,P GO:0032268 regulation of cellular protein metabolic process
up	TRINITY_DN197038_c0_g1	guanine nucleotide-binding protein subunit beta-like protein	F GO:0005515 protein binding,F GO:0016740 transferase activity
up	TRINITY_DN209365_c1_g3	heat shock 70 kDa protein	F GO:0005524 ATP binding
up	TRINITY_DN214666_c0_g3	heat shock protein 90	F GO:0005524 ATP binding,F GO:0051082 unfolded protein binding,P GO:0006457 protein folding,P GO:0006950 response to stress
up	TRINITY_DN213775_c1_g1	histone a	C GO:0005634 nucleus,F GO:0046982 protein heterodimerization activity,F GO:0031492 nucleosomal DNA binding,P GO:0000070 mitotic sister chromatid segregation,P GO:0051382 kinetochore assembly,C GO:0000776 kinetochore,C GO:0000786 nucleosome,F GO:0019237 ce
up	TRINITY_DN200010_c0_g1	histone H2A	C GO:0000786 nucleosome,C GO:0005634 nucleus,F GO:0003677 DNA binding,F GO:0046982 protein heterodimerization activity
up	TRINITY_DN199607_c0_g1	histone H2A	F GO:0003677 DNA binding,C GO:0000790 nuclear chromatin,F GO:0046982 protein heterodimerization activity,P GO:0006342 chromatin silencing,C GO:0000786 nucleosome
up	TRINITY_DN178224_c0_g2	histone H2A	F GO:0003677 DNA binding,C GO:0000790 nuclear chromatin,F GO:0046982 protein heterodimerization activity,P GO:0006342 chromatin silencing,C GO:0000786 nucleosome
up	TRINITY_DN205083_c5_g1	histone H2A	F GO:0003677 DNA binding,C GO:0000790 nuclear chromatin,F GO:0046982 protein heterodimerization activity,P GO:0006342 chromatin silencing,P GO:0006974 response to DNA damage stimulus,C GO:0000786 nucleosome
up	TRINITY_DN197149_c0_g1	histone H2A.Z	C GO:0000786 nucleosome,C GO:0005634 nucleus,F GO:0003677 DNA binding,F GO:0046982 protein heterodimerization activity
up	TRINITY_DN200010_c0_g5	histone H2A.Z	C GO:0000786 nucleosome,C GO:0005634 nucleus,F GO:0003677 DNA binding,F GO:0046982 protein heterodimerization activity
up	TRINITY_DN187557_c0_g1	histone H2A.Z	F GO:0003677 DNA binding,C GO:0000790 nuclear chromatin,F GO:0046982 protein heterodimerization activity,P GO:0006342 chromatin silencing,C GO:0000786 nucleosome
up	TRINITY_DN180087_c0_g1	histone H2B	C GO:0000786 nucleosome,C GO:0005634 nucleus,F GO:0003677 DNA binding,F GO:0046982 protein heterodimerization activity
up	TRINITY_DN212088_c0_g3	histone H2B.1	C GO:0000786 nucleosome,C GO:0005634 nucleus,F GO:0003677 DNA binding,F GO:0046982 protein heterodimerization activity
up	TRINITY_DN176516_c1_g1	histone H2B.1	F GO:0003677 DNA binding,C GO:0000790 nuclear chromatin,F GO:0046982 protein heterodimerization activity,P GO:0006342 chromatin silencing,C GO:0000786 nucleosome
up	TRINITY_DN173134_c0_g1	histone H3	C GO:0005634 nucleus,F GO:0046982 protein heterodimerization activity,F GO:0031492 nucleosomal DNA binding,C GO:0000786 nucleosome,C GO:0005840 ribosome,P GO:0006334 nucleosome assembly
up	TRINITY_DN208181_c4_g2	histone H3	C GO:0005634 nucleus,F GO:0046982 protein heterodimerization activity,F GO:0031492 nucleosomal DNA binding,P GO:0000070 mitotic sister chromatid segregation,P GO:0051382 kinetochore assembly,C GO:0000776 kinetochore,C GO:0000786 nucleosome,F GO:0019237 ce
up	TRINITY_DN194114_c0_g2	histone H3, putative	C GO:0005634 nucleus,F GO:0046982 protein heterodimerization activity,F GO:0031492 nucleosomal DNA binding,C GO:0000786 nucleosome,P GO:0006334 nucleosome assembly
up	TRINITY_DN213775_c3_g6	Histone H3, putative	C GO:0005634 nucleus,F GO:0046982 protein heterodimerization activity,F GO:0031492 nucleosomal DNA binding,C GO:0000786 nucleosome,P GO:0006334 nucleosome assembly
up	TRINITY_DN203552_c3_g9	histone H4	C GO:0000776 kinetochore,C GO:0000788 nuclear nucleosome,F GO:0003677 DNA binding,F GO:0042393 histone binding,F GO:0046982 protein heterodimerization activity,P GO:0006334 nucleosome assembly,N GO:1903394 N/A
up	TRINITY_DN207483_c1_g14	histone H4	F GO:0003677 DNA binding,N GO:1903394 N/A,F GO:0046982 protein heterodimerization activity,F GO:0042393 histone binding,C GO:0000788 nuclear nucleosome,C GO:0000776 kinetochore,P GO:0006334 nucleosome assembly
up	TRINITY_DN203552_c3_g12	histone H4	C GO:0000776 kinetochore,C GO:0000788 nuclear nucleosome,F GO:0003677 DNA binding,F GO:0042393 histone binding,F GO:0046982 protein heterodimerization activity,P GO:0006334 nucleosome assembly,N GO:1903394 N/A
up	TRINITY_DN207483_c1_g19	histone H4	F GO:0003677 DNA binding,C GO:0005615 extracellular space,N GO:1903394 N/A,F GO:0046982 protein heterodimerization activity,F GO:0042393 histone binding,P GO:0046689 response to mercury ion,C GO:0000788 nuclear nucleosome,C GO:0000776 kinetochore,P GO:000
up	TRINITY_DN207483_c1_g13	histone H4	F GO:0003677 DNA binding,N GO:1903394 N/A,F GO:0046982 protein heterodimerization activity,F GO:0042393 histone binding,C GO:0000788 nuclear nucleosome,P GO:0006352 DNA-dependent transcription, initiation,C GO:0000776 kinetochore,P GO:0006334 nucleosome a
up	TRINITY_DN207483_c1_g15	histone H4	F GO:0003677 DNA binding,N GO:1903394 N/A,F GO:0046982 protein heterodimerization activity,F GO:0042393 histone binding,C GO:0000788 nuclear nucleosome,P GO:0006352 DNA-dependent transcription, initiation,C GO:0000776 kinetochore,P GO:0006334 nucleosome a
up	TRINITY_DN194135_c0_g1	H - or Na -translocating F-type, V-type and A-type ATPase (F-ATPase) Superfamily	F GO:0042626 ATPase activity, coupled to transmembrane movement of substances,P GO:0055085 transmembrane transport
up	TRINITY_DN206883_c0_g5	hsp70-like protein	F GO:0005524 ATP binding
up	TRINITY_DN216490_c0_g3	hypothetical protein Esi_0077_0024	F GO:0008146 sulfotransferase activity
up	TRINITY_DN211258_c1_g1	hypothetical protein SteCoe_2092	F GO:0019904 protein domain specific binding
up	TRINITY_DN209579_c0_g1	Hypothetical tyrosinase-like protein F21C3.2 in chromosome I, putative	F GO:0016491 oxidoreductase activity,P GO:0008152 metabolic process
up	TRINITY_DN183449_c0_g2	imm upregulated 13
up	TRINITY_DN209023_c0_g1	imm upregulated 5
up	TRINITY_DN213313_c0_g2	imm upregulated 5
up	TRINITY_DN203419_c0_g1	iron ABC transporter substrate-binding protein	F GO:0009055 electron carrier activity,F GO:0051536 iron-sulfur cluster binding,P GO:0022900 electron transport chain
up	TRINITY_DN176726_c0_g1	iron-sulfur cluster assembly accessory protein	C GO:0016020 membrane,F GO:0005198 structural molecule activity,F GO:0051536 iron-sulfur cluster binding,P GO:0097428 protein maturation by iron-sulfur cluster transfer
up	TRINITY_DN171677_c0_g1	Light-harvesting complex I LH38 protein	P GO:0009765 photosynthesis, light harvesting,C GO:0016021 integral to membrane,P GO:0018298 protein-chromophore linkage,F GO:0016168 chlorophyll binding,C GO:0009535 chloroplast thylakoid membrane
up	TRINITY_DN201715_c0_g1	Light harvesting complex protein	P GO:0009765 photosynthesis, light harvesting,C GO:0016021 integral to membrane,P GO:0018298 protein-chromophore linkage,F GO:0016168 chlorophyll binding,C GO:0009535 chloroplast thylakoid membrane
up	TRINITY_DN199346_c0_g2	light-harvesting protein	F GO:0031409 pigment binding,C GO:0016021 integral to membrane,P GO:0018298 protein-chromophore linkage,F GO:0016168 chlorophyll binding,P GO:0009768 photosynthesis, light harvesting in photosystem I,P GO:0009416 response to light stimulus,C GO:0009535 ch
up	TRINITY_DN200846_c0_g1	light-harvesting protein	F GO:0031409 pigment binding,C GO:0016021 integral to membrane,P GO:0018298 protein-chromophore linkage,F GO:0016168 chlorophyll binding,P GO:0009768 photosynthesis, light harvesting in photosystem I,P GO:0009416 response to light stimulus,C GO:0009535 ch
up	TRINITY_DN198379_c0_g2	light-harvesting protein	C GO:0009507 chloroplast,C GO:0016020 membrane,P GO:0009765 photosynthesis, light harvesting,C GO:0009579 thylakoid
up	TRINITY_DN206029_c0_g1	long-chain acyl-CoA synthetase
up	TRINITY_DN211057_c2_g4	long-chain acyl-CoA synthetase
up	TRINITY_DN209460_c0_g1	long-chain acyl-CoA synthetase
up	TRINITY_DN193763_c0_g1	low molecular mass early light-inducible protein HV60	C GO:0016021 integral to membrane
up	TRINITY_DN193937_c0_g1	luminal-binding protein	C GO:0016021 integral to membrane,F GO:0005524 ATP binding
up	TRINITY_DN192619_c0_g1	luminal-binding protein 5-like	C GO:0016021 integral to membrane,F GO:0005524 ATP binding
up	TRINITY_DN207412_c0_g2	Mannuronan C-5-epimerase
up	TRINITY_DN210661_c1_g7	Mannuronan C-5-epimerase
up	TRINITY_DN186564_c0_g1	metacaspase
up	TRINITY_DN205949_c0_g1	methylmalonate-semialdehyde dehydrogenase [acylating], mitochondrial isoform X2	F GO:0004491 methylmalonate-semialdehyde dehydrogenase (acylating) activity,P GO:0055114 oxidation-reduction process
up	TRINITY_DN190172_c0_g1	microsomal glutathione S-transferase 3	C GO:0012505 endomembrane system,C GO:0016020 membrane,C GO:0043231 intracellular membrane-bounded organelle,F GO:0016740 transferase activity
up	TRINITY_DN301828_c0_g1	Multiple EGF-like-domain protein 3 precursor	F GO:0003824 catalytic activity,P GO:0008152 metabolic process
up	TRINITY_DN175115_c0_g1	---NA---	F GO:0016853 isomerase activity
up	TRINITY_DN191358_c0_g1	---NA---	F GO:0004672 protein kinase activity,F GO:0005524 ATP binding,P GO:0006468 protein phosphorylation
up	TRINITY_DN196308_c0_g1	---NA---	F GO:0005509 calcium ion binding
up	TRINITY_DN172622_c0_g1	Na-Ca exchanger/integrin-beta4
up	TRINITY_DN213943_c0_g1	naringenin-chalcone synthase	F GO:0016747 transferase activity, transferring acyl groups other than amino-acyl groups,P GO:0009058 biosynthetic process
up	TRINITY_DN171206_c0_g2	nonhistone chromosomal protein lg, putative	C GO:0005634 nucleus,C GO:0016020 membrane,F GO:0003677 DNA binding
up	TRINITY_DN193139_c0_g2	n-terminal domain protein	C GO:0012505 endomembrane system,C GO:0043227 membrane-bounded organelle,C GO:0043229 intracellular organelle,C GO:0044444 cytoplasmic part,F GO:0016740 transferase activity,F GO:0016787 hydrolase activity,P GO:0090304 nucleic acid metabolic process
up	TRINITY_DN210384_c0_g3	nuclear transport factor 2 family protein
up	TRINITY_DN201574_c0_g2	nucleoredoxin-like protein 2 isoform X2	P GO:0045454 cell redox homeostasis
up	TRINITY_DN185166_c0_g1	Ornithine decarboxylase	F GO:0000033 alpha-1,3-mannosyltransferase activity,C GO:0005737 cytoplasm,N GO:0097502 N/A,P GO:0006486 protein glycosylation,C GO:0016021 integral to membrane,P GO:0033387 putrescine biosynthetic process from ornithine,F GO:0004586 ornithine decarboxyla
up	TRINITY_DN192066_c0_g2	oryzain alpha chain	F GO:0008234 cysteine-type peptidase activity,P GO:0006508 proteolysis
up	TRINITY_DN202915_c0_g3	oxygen-evolving enhancer protein	P GO:0042549 photosystem II stabilization,F GO:0005509 calcium ion binding,C GO:0016021 integral to membrane,C GO:0009654 oxygen evolving complex,C GO:0019898 extrinsic to membrane
up	TRINITY_DN202915_c0_g2	oxygen-evolving enhancer protein 1 precursor	P GO:0042549 photosystem II stabilization,F GO:0005509 calcium ion binding,C GO:0016021 integral to membrane,C GO:0009654 oxygen evolving complex,C GO:0019898 extrinsic to membrane
up	TRINITY_DN202752_c0_g1	papain family cysteine protease	C GO:0005615 extracellular space,F GO:0004197 cysteine-type endopeptidase activity,P GO:0051603 proteolysis involved in cellular protein catabolic process,C GO:0005764 lysosome
up	TRINITY_DN200183_c0_g1	papain family cysteine protease	C GO:0005576 extracellular region,F GO:0008234 cysteine-type peptidase activity,P GO:0006508 proteolysis
up	TRINITY_DN207845_c0_g3	papain family cysteine protease	C GO:0005576 extracellular region,F GO:0008234 cysteine-type peptidase activity,P GO:0006508 proteolysis
up	TRINITY_DN205800_c0_g1	papain family cysteine protease	C GO:0005576 extracellular region,F GO:0008234 cysteine-type peptidase activity,P GO:0006508 proteolysis
up	TRINITY_DN209082_c4_g4	papain family cysteine protease	C GO:0005576 extracellular region,F GO:0008234 cysteine-type peptidase activity,P GO:0006508 proteolysis
up	TRINITY_DN203754_c1_g4	papain family cysteine protease	C GO:0005576 extracellular region,F GO:0008234 cysteine-type peptidase activity,P GO:0006508 proteolysis
up	TRINITY_DN209082_c4_g2	papain family cysteine protease	C GO:0005615 extracellular space,F GO:0004197 cysteine-type endopeptidase activity,P GO:0051603 proteolysis involved in cellular protein catabolic process,C GO:0005764 lysosome
up	TRINITY_DN207845_c0_g2	papain family cysteine protease	C GO:0005615 extracellular space,F GO:0004197 cysteine-type endopeptidase activity,P GO:0051603 proteolysis involved in cellular protein catabolic process,C GO:0005764 lysosome
up	TRINITY_DN198836_c0_g1	papain family cysteine protease	C GO:0005576 extracellular region,F GO:0008234 cysteine-type peptidase activity,P GO:0006508 proteolysis
up	TRINITY_DN204871_c1_g1	papain family cysteine protease	C GO:0005576 extracellular region,F GO:0008234 cysteine-type peptidase activity,P GO:0006508 proteolysis
up	TRINITY_DN196948_c0_g1	papain family cysteine protease	C GO:0005615 extracellular space,F GO:0004197 cysteine-type endopeptidase activity,P GO:0051603 proteolysis involved in cellular protein catabolic process,C GO:0005764 lysosome
up	TRINITY_DN199099_c0_g2	papain family cysteine protease	P GO:0006508 proteolysis,F GO:0008234 cysteine-type peptidase activity
up	TRINITY_DN181011_c0_g1	papain family cysteine protease	P GO:0006508 proteolysis,F GO:0008234 cysteine-type peptidase activity
up	TRINITY_DN201800_c0_g1	papain family cysteine protease	C GO:0005576 extracellular region,F GO:0008234 cysteine-type peptidase activity,P GO:0006508 proteolysis
up	TRINITY_DN209082_c4_g12	papain family cysteine protease	F GO:0008234 cysteine-type peptidase activity
up	TRINITY_DN217381_c1_g5	Pappalysin-2 precursor (Pregnancy-associated plasma protein-A2) (PAPP-A2) (Pregnancy-associated plasma protein-E1) (PAPP-E)
up	TRINITY_DN198958_c0_g1	pectin lyase-like protein
up	TRINITY_DN204215_c0_g2	pentapeptide repeat-containing protein
up	TRINITY_DN220697_c0_g1	peptide chain release factor 1
up	TRINITY_DN181066_c0_g2	peptidylprolyl isomerase	F GO:0003755 peptidyl-prolyl cis-trans isomerase activity,P GO:0050918 positive chemotaxis,P GO:0010759 positive regulation of macrophage chemotaxis,F GO:0042056 chemoattractant activity,P GO:0000413 protein peptidyl-prolyl isomerization,P GO:0006457 prot
up	TRINITY_DN207409_c4_g3	phosphate transporter	C GO:0016021 integral to membrane,F GO:0005315 inorganic phosphate transmembrane transporter activity,P GO:0006817 phosphate ion transport,P GO:0055085 transmembrane transport
up	TRINITY_DN204160_c0_g1	photosystem II reaction center protein D1 (chloroplast)	P GO:0009772 photosynthetic electron transport in photosystem II,F GO:0005506 iron ion binding,F GO:0045156 electron transporter, transferring electrons within the cyclic electron transport pathway of photosynthesis activity,C GO:0009523 photosystem II,C
up	TRINITY_DN204160_c0_g3	photosystem II reaction center protein D1 (chloroplast)	P GO:0009772 photosynthetic electron transport in photosystem II,F GO:0005506 iron ion binding,F GO:0045156 electron transporter, transferring electrons within the cyclic electron transport pathway of photosynthesis activity,C GO:0009523 photosystem II,C
up	TRINITY_DN187586_c0_g1	photosystem II subunit	C GO:0009523 photosystem II,C GO:0016021 integral to membrane,P GO:0019684 photosynthesis, light reaction
up	TRINITY_DN202598_c0_g3	photosystem I P700 apoprotein A2 (chloroplast)	F GO:0000287 magnesium ion binding,F GO:0009055 electron carrier activity,C GO:0016021 integral to membrane,C GO:0009522 photosystem I,P GO:0018298 protein-chromophore linkage,P GO:0015979 photosynthesis,F GO:0051539 4 iron, 4 sulfur cluster binding,P GO:
up	TRINITY_DN206717_c4_g6	polyubiquitin, putative	C GO:0016021 integral to membrane,F GO:0005515 protein binding
up	TRINITY_DN200502_c0_g3	PREDICTED: uncharacterized protein LOC101239201
up	TRINITY_DN202271_c1_g1	predicted protein	F GO:0000287 magnesium ion binding,F GO:0051287 NAD binding,F GO:0004450 isocitrate dehydrogenase (NADP+) activity,P GO:0006102 isocitrate metabolic process,P GO:0006099 tricarboxylic acid cycle
up	TRINITY_DN205136_c0_g1	predicted protein	F GO:0003924 GTPase activity,F GO:0005525 GTP binding
up	TRINITY_DN178091_c0_g1	predicted protein	N GO:1990544 N/A,F GO:0005471 ATP:ADP antiporter activity,C GO:0016021 integral to membrane,N GO:0140021 N/A,P GO:0046902 regulation of mitochondrial membrane permeability,C GO:0005743 mitochondrial inner membrane
up	TRINITY_DN178597_c0_g1	predicted protein	F GO:0015321 sodium-dependent phosphate transmembrane transporter activity,P GO:0044341 sodium-dependent phosphate transport,C GO:0016021 integral to membrane,P GO:0035435 phosphate ion transmembrane transport
up	TRINITY_DN200104_c0_g1	predicted protein	C GO:0016021 integral to membrane
up	TRINITY_DN174957_c0_g1	predicted protein	F GO:0015321 sodium-dependent phosphate transmembrane transporter activity,P GO:0044341 sodium-dependent phosphate transport,C GO:0016021 integral to membrane,P GO:0035435 phosphate ion transmembrane transport
up	TRINITY_DN202980_c0_g1	predicted protein	C GO:0016020 membrane,F GO:0004683 calmodulin-dependent protein kinase activity,F GO:0005516 calmodulin binding,P GO:0006468 protein phosphorylation
up	TRINITY_DN210127_c0_g6	predicted protein
up	TRINITY_DN205242_c0_g4	predicted protein	C GO:0016020 membrane,F GO:0016491 oxidoreductase activity,P GO:0044237 cellular metabolic process,P GO:0071704 organic substance metabolic process
up	TRINITY_DN189221_c0_g3	predicted protein	F GO:0004739 pyruvate dehydrogenase (acetyl-transferring) activity,P GO:0055114 oxidation-reduction process
up	TRINITY_DN205242_c0_g2	predicted protein	F GO:0003824 catalytic activity,P GO:0044237 cellular metabolic process,P GO:0071704 organic substance metabolic process
up	TRINITY_DN210325_c3_g1	predicted protein	F GO:0008757 S-adenosylmethionine-dependent methyltransferase activity,P GO:0006656 phosphatidylcholine biosynthetic process
up	TRINITY_DN201721_c0_g2	predicted protein	C GO:0016020 membrane
up	TRINITY_DN185552_c0_g1	predicted protein	C GO:0016021 integral to membrane
up	TRINITY_DN174869_c0_g1	predicted protein
up	TRINITY_DN194501_c0_g1	predicted protein	C GO:0016021 integral to membrane,F GO:0015204 urea transmembrane transporter activity,P GO:0071918 urea transmembrane transport
up	TRINITY_DN200761_c0_g2	predicted protein	P GO:0055114 oxidation-reduction process,F GO:0051537 2 iron, 2 sulfur cluster binding,F GO:0008942 nitrite reductase [NAD(P)H] activity,P GO:0042128 nitrate assimilation
up	TRINITY_DN190156_c0_g1	predicted protein	C GO:0044424 intracellular part,F GO:0005509 calcium ion binding
up	TRINITY_DN201300_c0_g2	predicted protein	C GO:0044424 intracellular part,F GO:0005509 calcium ion binding
up	TRINITY_DN187236_c0_g1	predicted protein	C GO:0016021 integral to membrane
up	TRINITY_DN203373_c0_g1	predicted protein	C GO:0016021 integral to membrane,F GO:0015293 symporter activity,P GO:0055085 transmembrane transport
up	TRINITY_DN196352_c0_g1	predicted protein	C GO:0016021 integral to membrane
up	TRINITY_DN191921_c0_g1	predicted protein
up	TRINITY_DN174312_c0_g2	predicted protein	P GO:0010207 photosystem II assembly
up	TRINITY_DN206217_c0_g4	predicted protein
up	TRINITY_DN200820_c0_g1	predicted protein	C GO:0005783 endoplasmic reticulum,F GO:0016853 isomerase activity,P GO:0045454 cell redox homeostasis
up	TRINITY_DN145840_c0_g1	predicted protein	P GO:0055114 oxidation-reduction process,F GO:0051537 2 iron, 2 sulfur cluster binding,F GO:0008942 nitrite reductase [NAD(P)H] activity,P GO:0042128 nitrate assimilation
up	TRINITY_DN201444_c0_g1	predicted protein	F GO:0003723 RNA binding,F GO:0003735 structural constituent of ribosome,C GO:0022625 cytosolic large ribosomal subunit,P GO:0006412 translation
up	TRINITY_DN37268_c0_g1	predicted protein	C GO:0016020 membrane,F GO:0008234 cysteine-type peptidase activity,P GO:0006508 proteolysis
up	TRINITY_DN158675_c0_g1	predicted protein	F GO:0051015 actin filament binding,F GO:0005546 phosphatidylinositol-4,5-bisphosphate binding,P GO:0051014 actin filament severing,P GO:0051693 actin filament capping,F GO:0005509 calcium ion binding,P GO:0045010 actin nucleation
up	TRINITY_DN183661_c0_g1	predicted protein
up	TRINITY_DN238554_c0_g1	predicted protein	C GO:0044424 intracellular part,F GO:0005509 calcium ion binding
up	TRINITY_DN190098_c0_g2	predicted protein	C GO:0016021 integral to membrane,F GO:0015293 symporter activity,P GO:0055085 transmembrane transport
up	TRINITY_DN250272_c0_g1	predicted protein
up	TRINITY_DN191317_c0_g1	predicted protein	C GO:0016021 integral to membrane
up	TRINITY_DN167884_c0_g1	predicted protein
up	TRINITY_DN195244_c0_g1	predicted protein	C GO:0000276 mitochondrial proton-transporting ATP synthase complex, coupling factor F(o),F GO:0003676 nucleic acid binding,F GO:0008168 methyltransferase activity,F GO:0015078 hydrogen ion transmembrane transporter activity,P GO:0015986 ATP synthesis cou
up	TRINITY_DN282470_c0_g1	predicted protein
up	TRINITY_DN188407_c0_g1	predicted protein
up	TRINITY_DN193110_c0_g1	predicted protein	C GO:0016020 membrane
up	TRINITY_DN188777_c0_g1	predicted protein	F GO:0015321 sodium-dependent phosphate transmembrane transporter activity,P GO:0044341 sodium-dependent phosphate transport,C GO:0016020 membrane,P GO:0035435 phosphate ion transmembrane transport
up	TRINITY_DN193569_c0_g1	predicted protein
up	TRINITY_DN205419_c0_g1	predicted protein
up	TRINITY_DN199955_c0_g2	predicted protein	C GO:0016021 integral to membrane
up	TRINITY_DN190762_c0_g2	predicted protein	C GO:0016020 membrane,F GO:0005488 binding,P GO:0009987 cellular process
up	TRINITY_DN200935_c0_g1	predicted protein	C GO:0016021 integral to membrane
up	TRINITY_DN204320_c0_g1	predicted protein
up	TRINITY_DN186315_c0_g2	predicted protein
up	TRINITY_DN206410_c0_g1	predicted protein
up	TRINITY_DN288013_c0_g1	predicted protein
up	TRINITY_DN187004_c0_g1	predicted protein
up	TRINITY_DN153787_c0_g2	predicted protein
up	TRINITY_DN196457_c0_g5	probable histone H2A.3	C GO:0000790 nuclear chromatin,F GO:0003677 DNA binding,P GO:0006342 chromatin silencing
up	TRINITY_DN200336_c0_g1	profilin	C GO:0044424 intracellular part
up	TRINITY_DN196736_c0_g1	profilin family protein, putative	C GO:0044424 intracellular part
up	TRINITY_DN205066_c0_g1	protein argonaute-3	F GO:0003676 nucleic acid binding
up	TRINITY_DN192797_c0_g1	protein disulfide isomerase	P GO:0045454 cell redox homeostasis,F GO:0016853 isomerase activity
up	TRINITY_DN81932_c0_g2	protein disulfide-isomerase domain protein	N GO:0140096 N/A,P GO:0045454 cell redox homeostasis,P GO:0043412 macromolecule modification,F GO:0016853 isomerase activity
up	TRINITY_DN213990_c0_g15	protein fucoxanthin chlorophyll a/c protein	C GO:0009523 photosystem II,P GO:0009765 photosynthesis, light harvesting,C GO:0016021 integral to membrane,P GO:0018298 protein-chromophore linkage,C GO:0030076 light-harvesting complex,F GO:0016168 chlorophyll binding,C GO:0009535 chloroplast thylakoid
up	TRINITY_DN198461_c0_g1	protein fucoxanthin chlorophyll a/c protein	F GO:0031409 pigment binding,C GO:0016021 integral to membrane,P GO:0018298 protein-chromophore linkage,F GO:0016168 chlorophyll binding,P GO:0009768 photosynthesis, light harvesting in photosystem I,P GO:0009416 response to light stimulus,C GO:0009535 ch
up	TRINITY_DN201089_c0_g2	protein fucoxanthin chlorophyll a/c protein	C GO:0009523 photosystem II,P GO:0009765 photosynthesis, light harvesting,C GO:0016021 integral to membrane,P GO:0018298 protein-chromophore linkage,C GO:0030076 light-harvesting complex,F GO:0016168 chlorophyll binding,C GO:0009535 chloroplast thylakoid
up	TRINITY_DN201633_c0_g1	protein fucoxanthin chlorophyll a/c protein	F GO:0031409 pigment binding,C GO:0016021 integral to membrane,P GO:0018298 protein-chromophore linkage,F GO:0016168 chlorophyll binding,P GO:0009768 photosynthesis, light harvesting in photosystem I,P GO:0009416 response to light stimulus,C GO:0009535 ch
up	TRINITY_DN198914_c0_g3	protein fucoxanthin chlorophyll a/c protein	F GO:0031409 pigment binding,C GO:0016021 integral to membrane,P GO:0018298 protein-chromophore linkage,F GO:0016168 chlorophyll binding,P GO:0009768 photosynthesis, light harvesting in photosystem I,P GO:0009416 response to light stimulus,C GO:0009535 ch
up	TRINITY_DN169555_c0_g1	protein fucoxanthin chlorophyll a/c protein	P GO:0009765 photosynthesis, light harvesting,C GO:0016021 integral to membrane,P GO:0018298 protein-chromophore linkage,F GO:0016168 chlorophyll binding,C GO:0009535 chloroplast thylakoid membrane
up	TRINITY_DN195043_c1_g1	protein fucoxanthin chlorophyll a/c protein	F GO:0031409 pigment binding,C GO:0016021 integral to membrane,P GO:0018298 protein-chromophore linkage,F GO:0016168 chlorophyll binding,P GO:0009768 photosynthesis, light harvesting in photosystem I,P GO:0009416 response to light stimulus,C GO:0009535 ch
up	TRINITY_DN215284_c1_g2	protein fucoxanthin chlorophyll a/c protein	F GO:0031409 pigment binding,C GO:0016021 integral to membrane,P GO:0018298 protein-chromophore linkage,F GO:0016168 chlorophyll binding,P GO:0009768 photosynthesis, light harvesting in photosystem I,P GO:0009416 response to light stimulus,C GO:0009535 ch
up	TRINITY_DN175694_c0_g1	protein fucoxanthin chlorophyll a/c protein	F GO:0031409 pigment binding,C GO:0016021 integral to membrane,P GO:0018298 protein-chromophore linkage,F GO:0016168 chlorophyll binding,P GO:0009768 photosynthesis, light harvesting in photosystem I,P GO:0009416 response to light stimulus,C GO:0009535 ch
up	TRINITY_DN198042_c0_g2	protein fucoxanthin chlorophyll a/c protein	C GO:0009507 chloroplast,P GO:0009765 photosynthesis, light harvesting,C GO:0034357 photosynthetic membrane,C GO:0044425 membrane part
up	TRINITY_DN196224_c0_g2	protein fucoxanthin chlorophyll a/c protein	C GO:0009507 chloroplast,C GO:0009579 thylakoid,C GO:0016020 membrane,F GO:0016168 chlorophyll binding,F GO:0031409 pigment binding,P GO:0009416 response to light stimulus,P GO:0009768 photosynthesis, light harvesting in photosystem I
up	TRINITY_DN191365_c0_g1	protein kinase, putative
up	TRINITY_DN204375_c0_g2	protein serine/threonine kinase, putative
up	TRINITY_DN207558_c0_g1	purine and uridine phosphorylase	F GO:0003824 catalytic activity,P GO:0009116 nucleoside metabolic process
up	TRINITY_DN169307_c0_g1	purine permease	C GO:0005887 integral to plasma membrane,F GO:0042907 xanthine transmembrane transporter activity,P GO:0042906 xanthine transport,P GO:0055085 transmembrane transport
up	TRINITY_DN172988_c0_g1	Putative 60S ribosomal protein L11	C GO:0005840 ribosome,F GO:0003735 structural constituent of ribosome,P GO:0006412 translation
up	TRINITY_DN76621_c0_g1	putative calmodulin	C GO:0044424 intracellular part,F GO:0005509 calcium ion binding,P GO:0022402 cell cycle process
up	TRINITY_DN170303_c0_g1	putative calmodulin	C GO:0044424 intracellular part,F GO:0005509 calcium ion binding,P GO:0022402 cell cycle process
up	TRINITY_DN121075_c0_g2	putative manganese superoxide dismutase protein	F GO:0046872 metal ion binding,P GO:0019430 removal of superoxide radicals,P GO:0055114 oxidation-reduction process,F GO:0004784 superoxide dismutase activity
up	TRINITY_DN197112_c0_g3	putative phosphate/phosphoenolpyruvate translocator precursor protein (ISS)
up	TRINITY_DN200134_c0_g1	putative pyridoxal phosphate-dependent transferase	F GO:0003824 catalytic activity
up	TRINITY_DN205021_c0_g1	putative Secreted and surface protein containing fasciclin-like repeats	C GO:0005840 ribosome,F GO:0004812 aminoacyl-tRNA ligase activity,F GO:0005524 ATP binding,P GO:0006418 tRNA aminoacylation for protein translation
up	TRINITY_DN207645_c0_g1	pyridoxal biosynthesis lyase pdxS	P GO:0042823 pyridoxal phosphate biosynthetic process,N GO:0036381 N/A,F GO:0016874 ligase activity
up	TRINITY_DN197513_c0_g3	Ras-like GTP-binding protein YPT1	C GO:0000139 Golgi membrane,C GO:0005789 endoplasmic reticulum membrane,C GO:0034045 pre-autophagosomal structure membrane,F GO:0003924 GTPase activity,F GO:0005525 GTP binding,P GO:0006888 ER to Golgi vesicle-mediated transport,P GO:0006914 autophagy,P G
up	TRINITY_DN202152_c0_g1	riboflavin-binding protein
up	TRINITY_DN154702_c0_g1	ribosomal protein L13	C GO:0005615 extracellular space,F GO:0003735 structural constituent of ribosome,F GO:0003729 mRNA binding,C GO:0022625 cytosolic large ribosomal subunit,P GO:0006412 translation
up	TRINITY_DN176000_c0_g1	ribosomal protein L19	F GO:0003723 RNA binding,F GO:0003735 structural constituent of ribosome,C GO:0022625 cytosolic large ribosomal subunit,P GO:0006412 translation
up	TRINITY_DN194442_c0_g2	ribosomal protein RPL3	F GO:0003735 structural constituent of ribosome,C GO:0005840 ribosome,P GO:0006412 translation
up	TRINITY_DN190553_c0_g1	ribosomal protein RPSA	P GO:0006407 rRNA export from nucleus,P GO:0000461 endonucleolytic cleavage to generate mature 3'-end of SSU-rRNA from (SSU-rRNA, 5.8S rRNA, LSU-rRNA),F GO:0003735 structural constituent of ribosome,C GO:0022627 cytosolic small ribosomal subunit,P GO:0000
up	TRINITY_DN184440_c0_g1	ribosomal-ubiquitin protein RPL40	C GO:0005634 nucleus,C GO:0005840 ribosome,F GO:0003735 structural constituent of ribosome,F GO:0005515 protein binding,P GO:0006412 translation
up	TRINITY_DN214788_c0_g6	ribulose-1,5-bisphosphate carboxylase/oxygenase large subunit (chloroplast)	F GO:0000287 magnesium ion binding,C GO:0009507 chloroplast,P GO:0019253 reductive pentose-phosphate cycle,C GO:0016021 integral to membrane,P GO:0055114 oxidation-reduction process,F GO:0004497 monooxygenase activity,F GO:0016984 ribulose-bisphosphate ca
up	TRINITY_DN190513_c0_g1	rps25ap	C GO:0022627 cytosolic small ribosomal subunit,F GO:0003735 structural constituent of ribosome,P GO:0002181 cytoplasmic translation
up	TRINITY_DN192384_c0_g2	senescence-specific cysteine protease SAG39-like	C GO:0005615 extracellular space,C GO:0016020 membrane,F GO:0004197 cysteine-type endopeptidase activity,P GO:0051603 proteolysis involved in cellular protein catabolic process,C GO:0005764 lysosome
up	TRINITY_DN204653_c0_g3	serine/threonine protein kinase
up	TRINITY_DN204775_c0_g1	SET domain-containing protein-lysine N-methyltransferase	F GO:0005515 protein binding
up	TRINITY_DN207864_c1_g7	Shikimate Kinase	F GO:0004765 shikimate kinase activity,F GO:0046872 metal ion binding,P GO:0008652 cellular amino acid biosynthetic process,P GO:0016310 phosphorylation
up	TRINITY_DN145688_c0_g1	Short-chain dehydrogenase
up	TRINITY_DN201874_c0_g1	silicon transporter	P GO:0015708 silicate transport,C GO:0016020 membrane
up	TRINITY_DN184969_c0_g1	silicon transporter	C GO:0016021 integral to membrane,P GO:0015708 silicate transport
up	TRINITY_DN201774_c0_g1	silicon transporter	C GO:0016021 integral to membrane,P GO:0015708 silicate transport
up	TRINITY_DN199734_c1_g2	silicon transporter	C GO:0016021 integral to membrane,P GO:0015708 silicate transport
up	TRINITY_DN201774_c0_g2	silicon transporter
up	TRINITY_DN177762_c0_g3	SNF-domain-containing protein
up	TRINITY_DN196488_c0_g1	sodium calcium exchanger protein, putative	C GO:0016021 integral to membrane,P GO:0055085 transmembrane transport
up	TRINITY_DN203350_c0_g1	spfh domain band 7 family protein	C GO:0016020 membrane
up	TRINITY_DN203098_c0_g1	superoxide dismutase	F GO:0046872 metal ion binding,P GO:0019430 removal of superoxide radicals,P GO:0055114 oxidation-reduction process,F GO:0004784 superoxide dismutase activity
up	TRINITY_DN210163_c0_g1	sushi domain-containing protein 2	F GO:0005515 protein binding
up	TRINITY_DN44968_c0_g1	synaptotagmin-5 isoform X2
up	TRINITY_DN188686_c0_g3	thiol protease aleurain-like	P GO:0006508 proteolysis,F GO:0008234 cysteine-type peptidase activity
up	TRINITY_DN65748_c0_g1	transcription factor BTF3 homolog 4
up	TRINITY_DN201708_c0_g1	translation elongation factor 1-alpha	C GO:0005737 cytoplasm,F GO:0003746 translation elongation factor activity,F GO:0003924 GTPase activity,F GO:0005525 GTP binding,P GO:0006414 translational elongation
up	TRINITY_DN209221_c1_g2	translation elongation factor 1-alpha	C GO:0005737 cytoplasm,F GO:0003746 translation elongation factor activity,F GO:0003924 GTPase activity,F GO:0005525 GTP binding,P GO:0006414 translational elongation
up	TRINITY_DN209221_c2_g9	translation elongation factor 1 subunit alpha (macronuclear)	C GO:0005737 cytoplasm,F GO:0003746 translation elongation factor activity,F GO:0003924 GTPase activity,F GO:0005525 GTP binding,P GO:0006414 translational elongation
up	TRINITY_DN209221_c1_g7	translation elongation factor 1 subunit alpha (macronuclear)	C GO:0005737 cytoplasm,F GO:0003746 translation elongation factor activity,F GO:0003924 GTPase activity,F GO:0005525 GTP binding,P GO:0006414 translational elongation
up	TRINITY_DN198686_c0_g2	translation initiation factor eIF-5A, putative	P GO:0045905 positive regulation of translational termination,F GO:0003746 translation elongation factor activity,F GO:0043022 ribosome binding,P GO:0006452 translational frameshifting,P GO:0045901 positive regulation of translational elongation
up	TRINITY_DN199942_c0_g1	transmembrane protein, putative	C GO:0016020 membrane
up	TRINITY_DN184118_c0_g1	transmembrane protein, putative
up	TRINITY_DN155111_c0_g1	transmembrane protein 181 isoform X1	C GO:0016021 integral to membrane
up	TRINITY_DN175015_c0_g4	transposase
up	TRINITY_DN208655_c0_g1	Tubulin/FtsZ, GTPase domain	C GO:0005737 cytoplasm,C GO:0005874 microtubule,F GO:0003924 GTPase activity,F GO:0005200 structural constituent of cytoskeleton,F GO:0005525 GTP binding,P GO:0007010 cytoskeleton organization,P GO:0007017 microtubule-based process
up	TRINITY_DN205979_c0_g4	tubulin alpha-1C chain	F GO:0005525 GTP binding,P GO:0051301 cell division,C GO:0005634 nucleus,P GO:0007010 cytoskeleton organization,F GO:0003924 GTPase activity,C GO:0045121 membrane raft,C GO:0031982 vesicle,F GO:0005200 structural constituent of cytoskeleton,C GO:0005881 c
up	TRINITY_DN215284_c1_g6	tubulin alpha chain	C GO:0005737 cytoplasm,C GO:0005874 microtubule,F GO:0003924 GTPase activity,F GO:0005200 structural constituent of cytoskeleton,F GO:0005525 GTP binding,P GO:0007010 cytoskeleton organization,P GO:0007017 microtubule-based process
up	TRINITY_DN215516_c4_g1	Tubulin alpha chain	C GO:0005634 nucleus,C GO:0005737 cytoplasm,C GO:0005874 microtubule,F GO:0003924 GTPase activity,F GO:0005200 structural constituent of cytoskeleton,F GO:0005525 GTP binding,P GO:0007010 cytoskeleton organization,P GO:0007017 microtubule-based process
up	TRINITY_DN205146_c6_g11	tubulin alpha chain, putative	C GO:0005737 cytoplasm,C GO:0005874 microtubule,F GO:0003924 GTPase activity,F GO:0005200 structural constituent of cytoskeleton,F GO:0005525 GTP binding,P GO:0007010 cytoskeleton organization,P GO:0007017 microtubule-based process
up	TRINITY_DN213850_c3_g3	tubulin beta chain	C GO:0005737 cytoplasm,C GO:0005874 microtubule,F GO:0003924 GTPase activity,F GO:0005200 structural constituent of cytoskeleton,F GO:0005525 GTP binding,P GO:0007010 cytoskeleton organization,P GO:0007017 microtubule-based process
up	TRINITY_DN210232_c2_g8	tubulin beta chain	C GO:0005737 cytoplasm,C GO:0005874 microtubule,F GO:0003924 GTPase activity,F GO:0005200 structural constituent of cytoskeleton,F GO:0005525 GTP binding,P GO:0007010 cytoskeleton organization,P GO:0007017 microtubule-based process
up	TRINITY_DN200402_c0_g1	Urea-proton symporter DUR3	C GO:0016021 integral to membrane,F GO:0015204 urea transmembrane transporter activity,P GO:0071918 urea transmembrane transport
up	TRINITY_DN184186_c0_g1	Urea-proton symporter DUR3	C GO:0016021 integral to membrane,F GO:0015204 urea transmembrane transporter activity,P GO:0071918 urea transmembrane transport
up	TRINITY_DN208714_c1_g1	vanadium-dependent bromoperoxidase 2	F GO:0004601 peroxidase activity,F GO:0046872 metal ion binding,P GO:0055114 oxidation-reduction process,N GO:0098869 N/A
up	TRINITY_DN212539_c0_g1	vanadium-dependent bromoperoxidase 2	F GO:0004601 peroxidase activity,F GO:0046872 metal ion binding,P GO:0055114 oxidation-reduction process,N GO:0098869 N/A
up	TRINITY_DN11992_c0_g1	V-type proton ATPase 16 kDa proteolipid subunit	C GO:0000220 vacuolar proton-transporting V-type ATPase, V0 domain,P GO:0015991 ATP hydrolysis coupled proton transport,C GO:0016021 integral to membrane,F GO:0046961 proton-transporting ATPase activity, rotational mechanism,P GO:0007035 vacuolar acidific
up	TRINITY_DN150969_c0_g1	warthog protein 1-like	F GO:0008233 peptidase activity,P GO:0006508 proteolysis
up	TRINITY_DN211224_c0_g3	WD repeat-containing protein 76	F GO:0005515 protein binding,P GO:0006974 response to DNA damage stimulus
up	TRINITY_DN196101_c0_g1	zinc finger protein	F GO:0005515 protein binding,F GO:0008270 zinc ion binding
up	TRINITY_DN216696_c1_g1	zinc ZZ type family protein, putative	F GO:0008270 zinc ion binding,P GO:0044267 cellular protein metabolic process,F GO:0016740 transferase activity
