# Supplementary material for: Gene regulatory response to hyposalinity in the brown seaweed Fucus vesiculosus
Source: BMC Genomics. 2020 Jan 13;21:42. doi: 10.1186/s12864-020-6470-y (PMC6958763; doi:10.1186/s12864-020-6470-y)
Supplement: Supplementary file 3 — Additional file 3 list of DE genes found by the present research and previously described in Ectocarpus and Sargassum in response to hyposalinity. [file 12864_2020_6470_MOESM3_ESM.xlsx]

## Sheet: Ectocarpus annotated genes
Ectocarpus protein ID	Ectocarpus seq ID	Process	Regulated in hyposalinity	Ectocarpus annotation	Fucus gene ID	Fucus annotation	Fucus GOTerms
Esi0018_0111	CL7099Contig1	AA metabolism	DOWN	Homoserine dehydrogenase	TRINITY_DN216048_c0_g1	bifunctional aspartate kinase/homoserine dehydrogenase I	oxidoreductase activity;NADP binding;cellular amino acid metabolic process;oxidation-reduction process
Esi0045_0057	LQ0AAB7YL14FM1.SCF	AA metabolism	DOWN	Prolyl 4-hydroxylase	TRINITY_DN210671_c0_g1	predicted protein	L-ascorbic acid binding;oxidoreductase activity, acting on paired donors, with incorporation or reduction of molecular oxygen;iron ion binding;oxidation-reduction process
Esi0048_0022	CL4774Contig1	AA metabolism	DOWN	Response regulator receiver domain protein	TRINITY_DN219064_c0_g2	predicted protein	iron ion binding;oxidoreductase activity, acting on paired donors, with incorporation or reduction of molecular oxygen;L-ascorbic acid binding;oxidation-reduction process
Esi0109_0058	CL1513Contig1	AA metabolism	DOWN	Serine racemase	TRINITY_DN209024_c3_g1	cystathionine beta-synthase	cytoplasm;cystathionine beta-synthase activity;exonuclease activity;pyridoxal phosphate binding;cysteine biosynthetic process from serine;cysteine biosynthetic process via cystathionine;nucleic acid phosphodiester bond hydrolysis
Esi0118_0024	LQ0AAB10YF11FM1.SCF	AA metabolism	DOWN	4-hydroxyphenylpyruvate dioxygenase	TRINITY_DN200908_c0_g1	4-hydroxyphenylpyruvate dioxygenase	endoplasmic reticulum membrane;L-phenylalanine catabolic process;metal ion binding;4-hydroxyphenylpyruvate dioxygenase activity;Golgi membrane;tyrosine catabolic process;oxidation-reduction process
Esi0358_0027	CL5443Contig1	AA metabolism	UP	Dihydrolipoamide branched chain transacylase (E2?)	TRINITY_DN203383_c0_g2	dihydrolipoamide succinyltransferase	myelin sheath;glycolytic process;glucokinase activity;tricarboxylic acid cycle;dihydrolipoyllysine-residue acetyltransferase activity;nucleus;dihydrolipoyllysine-residue succinyltransferase activity;ATP binding;glucose 6-phosphate metabolic process;extracellular exosome;oxoglutarate dehydrogenase complex;mitochondrion;membrane;L-lysine catabolic process to acetyl-CoA via saccharopine
Esi0646_0004	CL314Contig1	AA metabolism	DOWN	Cysteine synthase	TRINITY_DN209024_c3_g1	cystathionine beta-synthase	cytoplasm;cystathionine beta-synthase activity;exonuclease activity;pyridoxal phosphate binding;cysteine biosynthetic process from serine;cysteine biosynthetic process via cystathionine;nucleic acid phosphodiester bond hydrolysis
Esi0344_0029	LQ0AAB29YI21FM1.SCF	AA metabolism	DOWN	Serine O-acetyltransferase	TRINITY_DN212348_c0_g1	expressed unknown protein
Esi0000_0354	CL2545Contig1	Autophagy+Protein Turnover	UP	Ubiquitin conjugating enzyme	TRINITY_DN213830_c0_g1	Baculoviral IAP repeat-containing protein 6
Esi0021_0174	CL1537Contig1	Autophagy+Protein Turnover	DOWN	FKBP-type peptidyl-prolyl cis-trans isomerase 5	TRINITY_DN213980_c0_g2	peptidylprolyl isomerase	peptidyl-prolyl cis-trans isomerase activity;protein peptidyl-prolyl isomerization;protein folding
Esi0068_0035	CL586Contig1	Autophagy+Protein Turnover	DOWN	Chloroplast clp protease P	TRINITY_DN211468_c3_g1	predicted protein	serine-type endopeptidase activity;proteolysis
Esi0091_0062	CL1713Contig1	Autophagy+Protein Turnover	DOWN	FKBP-type peptidyl-prolyl cis-trans isomerase	TRINITY_DN203351_c0_g1	predicted protein	isomerase activity
Esi0096_0018	LQ0AAB101YO09RM1.SCF	Autophagy+Protein Turnover	UP	Ubiquitin conjugating enzyme 2	TRINITY_DN211275_c0_g2	ubiquitin-conjugating enzyme X	nucleus;cytoplasm;ATP binding;ubiquitin protein ligase binding;ubiquitin protein ligase activity;protein polyubiquitination;regulation of mitotic metaphase/anaphase transition;anaphase-promoting complex-dependent catabolic process
Esi0378_0004	CL61Contig1	CH metabolism	DOWN	Triosephosphate isomerase + glyceraldehyde-3-phosphate dehydrogenase	TRINITY_DN213519_c0_g6	glyceraldehyde-3-phosphate dehydrogenase	chloroplast;NADP binding;NAD binding;glycolytic process;reductive pentose-phosphate cycle;integral component of membrane;oxidation-reduction process;glucose metabolic process;glyceraldehyde-3-phosphate dehydrogenase (NAD+) (phosphorylating) activity
Esi0013_0217	CL4333Contig1	CH metabolism	DOWN	Exo-1,3-beta-glucanase, GH5	TRINITY_DN216849_c2_g1	putative exo-1,3-beta-glucanase	glucan exo-1,3-beta-glucosidase activity;glucan metabolic process;integral component of membrane
Esi0017_0062	CL200Contig2	CH metabolism	DOWN	Mannitol-1-phosphate dehydrogenase	TRINITY_DN218032_c0_g3	mannitol-1-phosphate dehydrogenase	mannitol-1-phosphate 5-dehydrogenase activity;oxidation-reduction process
Esi0048_0101	CL790Contig1	CH metabolism	DOWN	Isocitrate dehydrogenase	TRINITY_DN202271_c1_g1	predicted protein	magnesium ion binding;NAD binding;isocitrate dehydrogenase (NADP+) activity;isocitrate metabolic process;tricarboxylic acid cycle
Esi0070_0078	CL697Contig1	CH metabolism	UP	Phosphoglycerate kinase	TRINITY_DN204079_c0_g1	phosphoglycerate kinase	phosphoglycerate kinase activity;ATP binding;glycolytic process
Esi0075_0009	LQ0AAB45YJ13FM1.SCF	cytoskeleton, trafficking	UP	Dynein 18 kDa light chain	TRINITY_DN213014_c0_g5	calmodulin	calcium ion binding
Esi0084_0062	LQ0AAB74YH11RM1.SCF	cytoskeleton, trafficking	UP	Ankyrin repeat protein	TRINITY_DN205291_c0_g1	ankyrin-1-like isoform X7	protein binding
Esi0120_0075	CL3285Contig1	cytoskeleton, trafficking	UP	Syntaxin binding protein	TRINITY_DN217359_c0_g1	predicted protein	bounding membrane of organelle;vesicle docking involved in exocytosis;cytoplasmic vesicle;Golgi apparatus;binding;intracellular organelle part
Esi0165_0055	CL1258Contig1	cytoskeleton, trafficking	UP	Ankyrin repeat protein	TRINITY_DN213393_c1_g4	predicted protein
Esi0205_0055	LQ0AAB46YN23FM1.SCF	cytoskeleton, trafficking	DOWN	Ankyrin repeat protein, putative	TRINITY_DN206789_c1_g1	nitrite transporter NAR1	formate transmembrane transporter activity;integral component of plasma membrane;transmembrane transport;nitrite transport;formate transport;high-affinity secondary active nitrite transmembrane transporter activity
Esi0371_0006	CL6783Contig1	cytoskeleton, trafficking	DOWN	Tic22-like	TRINITY_DN205857_c0_g1	predicted protein	regulation of transcription, DNA-templated
Esi0092_0034	LQ0AAB36YA09FM1.SCF	cytoskeleton, trafficking	UP	Ankyrin containing protein	TRINITY_DN209540_c0_g1	predicted protein
Esi0077_0124	LQ0AAB53YF02FM1.SCF	cytoskeleton, trafficking	UP	Parkin co-regulated gene	TRINITY_DN218948_c0_g2	NF-X1 finger and helicase domain protein, putative	metal ion binding
Esi0000_0145	CL3942Contig1	DNAtoProtein	DOWN	Dihydroorotate dehydrogenase	TRINITY_DN210374_c1_g1	dihydroorotate dehydrogenase (quinone), mitochondrial	'de novo' pyrimidine nucleobase biosynthetic process;dihydroorotate dehydrogenase activity;oxidation-reduction process;'de novo' UMP biosynthetic process;mitochondrial inner membrane
Esi0007_0148	CL1542Contig1	DNAtoProtein	DOWN	mRNA binding protein	TRINITY_DN210746_c0_g1	chloroplast ribosome-associated protein	catalytic activity;coenzyme binding
Esi0016_0160	LQ0AAB87YE21FM1.SCF	DNAtoProtein	UP	Poly(A) binding protein	TRINITY_DN216017_c1_g1	translation initiation factor 4B	RNA binding
Esi0022_0097	LQ0AAB87YP19FM1.SCF	DNAtoProtein	DOWN	Pentatricopeptide (PPR) repeat-containing protein	TRINITY_DN216161_c0_g1	Pentatricopeptide repeat-containing protein, chloroplastic	protein binding
Esi0031_0121	LQ0AAB57YF11FM1.SCF	DNAtoProtein	UP	EIF5B, eukaryotic translation initiation factor 5B	TRINITY_DN196761_c0_g1	translation initiation factor if-2	intracellular;membrane;translation initiation factor activity;GTPase activity;GTP binding;translational initiation
Esi0042_0051	LQ0AAB101YA13FM1.SCF	DNAtoProtein	UP	Similar to splicing factor	TRINITY_DN202117_c0_g1	RNA-binding protein	RNA binding
Esi0046_0065	CL2222Contig1	DNAtoProtein	DOWN	Transcription factor C-MYB	TRINITY_DN218245_c0_g1	myb-like DNA-binding protein, putative	nucleus;transcription regulatory region DNA binding;cell differentiation;sequence-specific DNA binding;DNA-binding transcription factor activity, RNA polymerase II-specific;RNA polymerase II transcription regulator recruiting activity;regulation of transcription by RNA polymerase II
Esi0063_0061	CL833Contig1	DNAtoProtein	DOWN	Ribosomal protein L17	TRINITY_DN209329_c0_g1	50S ribosomal protein L17	chloroplast stroma;structural constituent of ribosome;chloroplast envelope;cytosolic large ribosomal subunit;translation
Esi0073_0118	LQ0AAB77YJ07RM1.SCF	DNAtoProtein	DOWN	DNA polymerase delta catalytic subunit	TRINITY_DN215338_c0_g1	dna polymerase delta catalytic subunit	nucleotide binding;delta DNA polymerase complex;DNA binding;nucleic acid phosphodiester bond hydrolysis;DNA-directed DNA polymerase activity;metal ion binding;3'-5'-exodeoxyribonuclease activity;DNA biosynthetic process;nucleotide-excision repair, DNA gap filling;base-excision repair, gap-filling;DNA replication proofreading;4 iron, 4 sulfur cluster binding
Esi0085_0008	CL2535Contig1	DNAtoProtein	DOWN	RNA methyltransferase	TRINITY_DN213001_c0_g2	SAM-dependent methyltransferase	RNA methylation;tRNA processing;S-adenosylmethionine-dependent tRNA (m5U54) methyltransferase activity
Esi0100_0021	CL2104Contig1	DNAtoProtein	DOWN	Peptide chain release factor 3	TRINITY_DN207872_c0_g1	translation elongation factor G	GTP binding;translation elongation factor activity;GTPase activity;mitochondrion;mitochondrial translational elongation
Esi0149_0062	CL582Contig1	DNAtoProtein	DOWN	Chloroplast 50S ribosomal protein	TRINITY_DN213500_c0_g1	LSU ribosomal protein L15p (L27Ae)	large ribosomal subunit;chloroplast part;structural constituent of ribosome;translation
Esi0212_0021	CL84Contig2	DNAtoProtein	DOWN	Ribosomal protein S1	TRINITY_DN205821_c0_g3	30s ribosomal protein s1	ribosome;nucleic acid binding
Esi0254_0018	LQ0AAB94YE10FM1.SCF	DNAtoProtein	UP	Regulator of chromosome condensation	TRINITY_DN211899_c0_g2	domain repeat protein
Esi0298_0016	LQ0AAB65YE03RM1.SCF	DNAtoProtein	DOWN	DEAD box helicase	TRINITY_DN219105_c1_g1	dead deah box rna	ATP binding;RNA binding;cytoplasm;RNA secondary structure unwinding;nucleolus;ATP-dependent RNA helicase activity
Esi0017_0103	CL722Contig1	lights, photosynthesis, pigments	DOWN	Photosystem II stability/assembly factor	TRINITY_DN213755_c0_g1	photosystem II stability/assembly factor HCF136	membrane;chloroplast part;thylakoid part;protein binding;cellular process
Esi0019_0030	LQ0AAB22YF09FM1.SCF	lights, photosynthesis, pigments	DOWN	Uroporphyrinogen decarboxylase (URO-D) (UPD)	TRINITY_DN208908_c2_g1	uroporphyrinogen decarboxylase	uroporphyrinogen decarboxylase activity;peptidyl-prolyl cis-trans isomerase activity;cytosol;protein peptidyl-prolyl isomerization;protoporphyrinogen IX biosynthetic process
Esi0063_0068	CL3356Contig1	lights, photosynthesis, pigments	DOWN	Cytochrome P450	TRINITY_DN208861_c0_g1	Cytochrome P450	monooxygenase activity;iron ion binding;oxidoreductase activity, acting on paired donors, with incorporation or reduction of molecular oxygen;heme binding;oxidation-reduction process
Esi0155_0030	CL12Contig1	lights, photosynthesis, pigments	DOWN	Oxygen-evolving enhancer 1	TRINITY_DN202915_c0_g3	oxygen-evolving enhancer protein	photosystem II stabilization;calcium ion binding;integral component of membrane;photosystem II oxygen evolving complex;extrinsic component of membrane
Esi0199_0055	CL71Contig1	lights, photosynthesis, pigments	DOWN	Chlorophyll binding protein	TRINITY_DN214246_c1_g2	Light harvesting complex protein	chloroplast;membrane;photosynthesis, light harvesting;thylakoid
Esi0203_0008	CL5437Contig1	lights, photosynthesis, pigments	UP	Aureochrome 5	TRINITY_DN207469_c0_g3	putative LOV domain-containing protein	intracellular;phosphorelay sensor kinase activity;phosphorelay signal transduction system;signal transduction by protein phosphorylation
Esi0223_0003	LQ0AAB16YB18FM3.SCF.LQ	lights, photosynthesis, pigments	DOWN	Aureochrome 4	TRINITY_DN207469_c0_g3	putative LOV domain-containing protein	intracellular;phosphorelay sensor kinase activity;phosphorelay signal transduction system;signal transduction by protein phosphorylation
Esi0458_0016	LQ0AEA6YH12RM1.SCF	lights, photosynthesis, pigments	UP	Chlorophyll binding protein	TRINITY_DN209852_c3_g2	Light harvesting complex protein	photosystem II;photosynthesis, light harvesting;integral component of membrane;protein-chromophore linkage;light-harvesting complex;chlorophyll binding;chloroplast thylakoid membrane
Esi0008_0070	CL1437Contig1	others	DOWN	Methyltransferase	TRINITY_DN209168_c0_g1	SAM-dependent methyltransferase	protein binding;methyltransferase activity;methylation
Esi0015_0132	LQ0AAB10YI09FM1.SCF	others	DOWN	peptidyl prolyl cis/trans isomerase like	TRINITY_DN212286_c0_g3	peptidylprolyl isomerase	isomerase activity
Esi0017_0155	CL7592Contig1	others	DOWN	probable fusion protein	TRINITY_DN216781_c0_g1	carboxymuconolactone decarboxylase family protein
Esi0018_0108	CL7245Contig1	others	DOWN	short-chain alcohol dehydrogenase-like protein	TRINITY_DN209249_c0_g1	predicted protein
Esi0025_0157	CL7268Contig1	others	UP	Cytochrome P450	TRINITY_DN208861_c0_g1	Cytochrome P450	monooxygenase activity;iron ion binding;oxidoreductase activity, acting on paired donors, with incorporation or reduction of molecular oxygen;heme binding;oxidation-reduction process
Esi0070_0014	CL2354Contig1	others	DOWN	Signal peptidase I	TRINITY_DN204914_c0_g1	signal peptidase I	proteolysis;serine-type peptidase activity;integral component of membrane;mitochondrial inner membrane
Esi0134_0023	CL7764Contig1	others	UP	membrance occupation and recognition nexus protein	TRINITY_DN219339_c0_g1	MORN motif precursor
Esi0160_0052	LQ0AAB50YK04FM1.SCF	others	UP	Formylglycine-dependent sulfatase	TRINITY_DN217775_c0_g2	Formylglycine-dependent sulfatase	sulfuric ester hydrolase activity;membrane;metabolic process
Esi0176_0011	CL7301Contig1	others	DOWN	chloroplast clp protease P	TRINITY_DN210826_c0_g1	predicted protein	serine-type endopeptidase activity;proteolysis
Esi0215_0026	CL2120Contig1	others	DOWN	putative peptidase	TRINITY_DN213656_c0_g3	minor histocompatibility antigen H13, putative	integral component of membrane;aspartic-type endopeptidase activity;proteolysis
Esi0223_0029	CL4639Contig1	others	DOWN	Uracil phosphoribosyltransferase	TRINITY_DN208234_c1_g3	uracil phosphoribosyltransferase	transferase activity, transferring glycosyl groups;pyrimidine nucleobase metabolic process;pyrimidine nucleoside salvage;binding
Esi0223_0032	CL1262Contig1	others	DOWN	thiamine biosynthesis family protein	TRINITY_DN212665_c7_g1	Phosphomethylpyrimidine synthase, chloroplastic	chloroplast stroma;protein domain specific binding;zinc ion binding;ADP-ribose pyrophosphohydrolase activity;4 iron, 4 sulfur cluster binding;response to vitamin B1;thiamine diphosphate biosynthetic process;carbon-carbon lyase activity;thiamine biosynthetic process
Esi0286_0013	CL7489Contig1	others	UP	glycosyl transferase	TRINITY_DN214837_c0_g2	Xylosyltransferase, family GT14	membrane;acetylglucosaminyltransferase activity
Esi0153_0048	CL3286Contig1	signaling	DOWN	WD40 repeat containing protein	TRINITY_DN210688_c0_g2	TFIID and SAGA subunit	protein binding;intracellular part
Esi0153_0048	CL3286Contig1	signaling	DOWN	WD40 repeat containing protein	TRINITY_DN212373_c0_g2	predicted protein	protein binding;kinase activity;phosphorylation
Esi0523_0003	CL5631Contig1	signaling	UP	protein kinase	TRINITY_DN210216_c0_g2	cAMP-dependent protein kinase catalytic subunit gamma	renal water homeostasis;high-density lipoprotein particle assembly;male gonad development;activation of protein kinase A activity;spermatogenesis;cAMP-dependent protein kinase activity;blood coagulation;stimulatory C-type lectin receptor signaling pathway;nucleoplasm;ATP binding;intercellular bridge;cellular response to glucagon stimulus;ciliary base;cytosol
Esi0164_0064 (+0063, +0062)	CL1206Contig1	stress, ER-related	DOWN	chaperonin cpn60	TRINITY_DN213328_c1_g5	Chaperonin GroL	protein import into mitochondrial intermembrane space;ATP binding;protein folding chaperone;chaperone-mediated protein folding;mitochondrion;cytosol;unfolded protein binding;protein refolding;'de novo' protein folding
Esi0029_0127	CL1408Contig1	stress, ER-related	UP	DnaJ-like protein	TRINITY_DN212809_c0_g1	dnaJ homolog subfamily B member 6 isoform X3	protein binding
Esi0083_0078	CL2730Contig1	stress, ER-related	DOWN	catalase/peroxidase	TRINITY_DN218147_c1_g3	catalase/peroxidase HPI	catalase activity;membrane;cellular oxidant detoxification;cytosol;oxidation-reduction process;cellular response to hydrogen peroxide;extracellular region;hydrogen peroxide catabolic process;heme binding
Esi0095_0043	CL369Contig1	stress, ER-related	DOWN	cytochrome c peroxidase	TRINITY_DN211995_c0_g1	cytochrome c peroxidase	peroxidase activity;heme binding;response to oxidative stress;oxidation-reduction process;cellular oxidant detoxification
Esi0143_0015	CL1189Contig1	stress, ER-related	UP	Heat shock protein	TRINITY_DN217727_c0_g1	Heat shock 70 kDa protein 12A
Esi0000_0547	CL2219Contig1	transport	DOWN	Solute carrier family 25 (mitochondrial carrier, phosphate carrier)	TRINITY_DN206844_c0_g1	ankyrin 2,3/unc44	protein binding
Esi0003_0178	CL5987Contig1	transport	UP	Mitochondrial ADP/ATP translocator	TRINITY_DN178091_c0_g1	predicted protein	mitochondrial ATP transmembrane transport;ATP:ADP antiporter activity;integral component of membrane;mitochondrial ADP transmembrane transport;regulation of mitochondrial membrane permeability;mitochondrial inner membrane
Esi0010_0105	CL148Contig1	transport	DOWN	Similarties to peroxisomal membrane 22 kDa family protein	TRINITY_DN210935_c0_g3	mpv17-like protein	integral component of membrane
Esi0019_0065	CL3095Contig1	transport	DOWN	Mitochondrial import inner membrane translocase	TRINITY_DN209779_c0_g2	predicted protein
Esi0028_0144	LQ0AAA17YI13FM1.SCF	transport	DOWN	ABC transporter-like protein	TRINITY_DN215996_c0_g1	predicted protein	response to oxidative stress;response to chemical
Esi0072_0044	CL1086Contig1	transport	DOWN	Nitrite transporter	TRINITY_DN206326_c0_g2	chloroplast inner membrane protein Tic22	protein transport
Esi0103_0060	CL7430Contig1	transport	UP	Mitochondrial carrier protein	TRINITY_DN206868_c0_g1	mitochondrial energy transfer protein	integral component of membrane;organelle envelope;intracellular membrane-bounded organelle;cytoplasmic part;transmembrane transporter activity;transmembrane transport
Esi0187_0016	LQ0AAB96YE15RM1.SCF	transport	DOWN	Putative mitochondrial carrier protein PET8	TRINITY_DN206868_c0_g1	mitochondrial energy transfer protein	integral component of membrane;organelle envelope;intracellular membrane-bounded organelle;cytoplasmic part;transmembrane transporter activity;transmembrane transport
Esi0526_0006	CL2765Contig1	transport	DOWN	Ammonium transporter	TRINITY_DN216657_c0_g1	Ammonium transporter	ammonium transmembrane transporter activity;ammonium transmembrane transport;integral component of membrane

## Sheet: Ectocarpus unknown genes
Ectocarpus protein or seq ID	Fucus gene ID	Fucus annotation	Fucus GOTerms
CL2921Contig1	TRINITY_DN161244_c0_g1	Glutathione reductase	cell;NADP binding;flavin adenine dinucleotide binding;electron transfer activity;glutathione metabolic process;cellular oxidant detoxification;glutathione-disulfide reductase activity;cell redox homeostasis;electron transport chain
Esi0045_0069	TRINITY_DN197038_c0_g1	guanine nucleotide-binding protein subunit beta-like protein	protein binding;transferase activity
Esi0094_0015	TRINITY_DN198967_c0_g1	zinc finger transcriptional regulator	nucleus;zinc ion binding;protein binding;DNA-binding transcription factor activity, RNA polymerase II-specific;regulation of transcription by RNA polymerase II
Esi0188_0005	TRINITY_DN201476_c0_g1	glutamine synthetase	ATP binding;glutamine biosynthetic process;glutamate-ammonia ligase activity
Esi0002_0342	TRINITY_DN202029_c1_g2	metallo-beta-lactamase superfamily protein	zinc ion binding;antibiotic catabolic process;beta-lactamase activity
Esi0167_0079	TRINITY_DN202117_c0_g1	RNA-binding protein	RNA binding
Esi0149_0012	TRINITY_DN204577_c0_g1	conserved unknown protein
Esi0193_0025	TRINITY_DN204603_c0_g1	expressed unknown protein
Esi0059_0120	TRINITY_DN204836_c0_g1	NA
Esi0219_0017	TRINITY_DN206029_c0_g1	long-chain acyl-CoA synthetase
Esi0264_0024	TRINITY_DN206251_c0_g1	predicted protein	prenyltransferase activity;isoprenoid biosynthetic process
Esi0093_0010	TRINITY_DN206835_c0_g1	expressed unknown protein	nucleus;DNA-binding transcription factor activity, RNA polymerase II-specific;zinc ion binding;regulation of transcription, DNA-templated
CL1759Contig1	TRINITY_DN206910_c0_g1	actin bundling protein	intracellular part;protein binding
Esi0002_0338	TRINITY_DN207237_c0_g1	asn/thr-rich large protein family protein
Esi0005_0009	TRINITY_DN208651_c0_g2	conserved unknown protein
Esi0072_0097	TRINITY_DN208709_c0_g1	hypothetical protein Esi_0072_0097
Esi0049_0121	TRINITY_DN209421_c1_g1	expressed unknown protein
Esi0219_0034	TRINITY_DN209681_c0_g1	expressed unknown protein
Esi0064_0066	TRINITY_DN210535_c0_g2	adhesin-like protein
Esi0067_0044	TRINITY_DN210535_c0_g2	adhesin-like protein
Esi0023_0114	TRINITY_DN210579_c0_g5	polymorphic Outer membrane protein G/I family
LQ0AAA5YP01FM1.SCF	TRINITY_DN210748_c0_g1	expressed unknown protein
Esi0002_0102	TRINITY_DN211117_c0_g3	expressed unknown protein
Esi0008_0060	TRINITY_DN211370_c0_g2	conserved unknown protein
Esi0009_0089	TRINITY_DN211729_c0_g1	Putative phospholipase
Esi0356_0029	TRINITY_DN212550_c0_g1	Pathogenesis-related transcriptional factor and ERF	nucleus;DNA binding;DNA-binding transcription factor activity;multicellular organism development;regulation of transcription, DNA-templated
Esi0047_0032	TRINITY_DN213530_c0_g1	Likely pseudogene
Esi0398_0020	TRINITY_DN213567_c8_g1	expressed unknown protein
Esi0198_0028	TRINITY_DN213842_c0_g1	hypothetical protein Esi_0198_0028
Esi0093_0059	TRINITY_DN213892_c0_g2	hypothetical protein Esi_0106_0024	protein binding
Esi0020_0081	TRINITY_DN215463_c0_g1	Ankyrin Repeat Transient Receptor Potential Channel	calcium channel activity;calcium ion transmembrane transport;integral component of membrane
CL3280Contig1	TRINITY_DN215748_c1_g1	expressed unknown protein	protein binding
Esi0013_0168	TRINITY_DN215821_c0_g3	xylosyltransferase oxt	peptidase activity, acting on L-amino acid peptides;organic substance metabolic process
Esi0000_0552	TRINITY_DN216049_c2_g1	SEC14 cytosolic factor, putative
CL7463Contig1	TRINITY_DN216065_c1_g1	Mannuronan C-5-epimerase	integral component of membrane;isomerase activity
Esi0099_0021	TRINITY_DN216123_c0_g1	conserved unknown protein	GTPase activator activity;protein binding;metal ion binding;positive regulation of GTPase activity
CL4840Contig1	TRINITY_DN216146_c1_g2	ubiquitin domain-containing protein	thiol-dependent ubiquitinyl hydrolase activity;ubiquitin-dependent protein catabolic process;protein deubiquitination
Esi0073_0070	TRINITY_DN216246_c0_g1	Guanylate kinase	membrane
Esi0078_0050	TRINITY_DN216917_c0_g4	hypothetical protein Esi_0263_0030
Esi0054_0104	TRINITY_DN217463_c0_g1	mTERF domain-containing protein 1, mitochondrial	double-stranded DNA binding;regulation of transcription, DNA-templated
Esi0322_0029	TRINITY_DN218368_c0_g2	E3 ubiquitin-protein ligase TRIM33	protein binding
CL1831Contig1	TRINITY_DN219055_c4_g1	G protein-coupled receptor 1, putative
Esi0183_0039	TRINITY_DN219096_c0_g3	SH2 domain containing protein	nucleus;DNA-binding transcription factor activity;signal transduction;regulation of transcription, DNA-templated;obsolete signal transducer activity
CL3035Contig1	TRINITY_DN219155_c3_g4	asn/thr-rich large protein family protein
Esi0021_0167	TRINITY_DN219176_c0_g1	Conserved exported or envelope protein of uncharacterised function	membrane;phosphoric diester hydrolase activity;lipid metabolic process
LQ0AAB76YC22FM1.SCF	TRINITY_DN219217_c0_g3	predicted protein	protein binding;RNA processing
Esi0103_0013	TRINITY_DN219339_c0_g1	MORN motif precursor
Esi0043_0114	TRINITY_DN219559_c4_g12	expressed unknown protein	protein binding

## Sheet: Sargassum proteins
Sargassum protein ID	Sargassum annotation	Process	Fucus gene ID	Fucus annotation	Fucus GOTerms
gi|33337517|gb|AAQ13416.1|AF029889_1	Glyceraldehyde-3-phosphate dehydrogenase	Carbohydrate metabolism	TRINITY_DN202738_c0_g2	glyceraldehyde-3-phosphate dehydrogenase precursor	chloroplast;NADP binding;NAD binding;glycolytic process;reductive pentose-phosphate cycle;oxidation-reduction process;glucose metabolic process;glyceraldehyde-3-phosphate dehydrogenase (NAD+) (phosphorylating) activity
gi|9992836|gb|AAG11394.1|	Glyceraldehyde-3-phosphate dehydrogenase	Carbohydrate metabolism	TRINITY_DN202738_c0_g2	glyceraldehyde-3-phosphate dehydrogenase precursor	chloroplast;NADP binding;NAD binding;glycolytic process;reductive pentose-phosphate cycle;oxidation-reduction process;glucose metabolic process;glyceraldehyde-3-phosphate dehydrogenase (NAD+) (phosphorylating) activity
gi|698825109|ref|XP_009845583.1|	ATP synthase beta (mitochondrial)	Energy metabolism	TRINITY_DN202870_c0_g2	ATP synthase subunit beta, mitochondrial	proton-transporting ATP synthase complex, catalytic core F(1);ATP binding;proton-transporting ATP synthase activity, rotational mechanism;ATP synthesis coupled proton transport;ATP hydrolysis coupled cation transmembrane transport
gi|318610524|dbj|BAJ61703.1|	Oxygen-evolving enhancer protein	Photosynthesis	TRINITY_DN202915_c0_g3	oxygen-evolving enhancer protein	photosystem II stabilization;calcium ion binding;integral component of membrane;photosystem II oxygen evolving complex;extrinsic component of membrane
gi|120454828|gb|DV670095.1|	Glyceraldehyde 3-phosphate dehydrogenase	Carbohydrate metabolism	TRINITY_DN206020_c0_g1	fucoxanthin chlorophyll a/c binding protein	chloroplast;membrane;pigment binding;chlorophyll binding;response to light stimulus;photosynthesis, light harvesting in photosystem I;thylakoid
gi|192822679|gb|ACF06185.1|	Heat shock protein 70, partial	Protein folding	TRINITY_DN206883_c0_g5	hsp70-like protein	ATP binding
gi|1419540|emb|CAA67388.1|	Beta-actin	Skeleton	TRINITY_DN206954_c0_g1	actin	phagocytic cup;actin filament;lamellipodium;cortical actin cytoskeleton;pseudopodium;early phagosome;phagolysosome;cell-cell contact zone;cell pole;intranuclear rod;structural constituent of cytoskeleton;ATP binding;myosin binding;mitotic cytokinesis;cell morphogenesis;phagocytosis;chemotaxis;hyperosmotic response;cytoskeleton organization;phototaxis;response to cAMP
gi|2492668|sp|Q39758.1|ACT_FUCVE	Beta-actin	Skeleton	TRINITY_DN206954_c0_g1	actin	phagocytic cup;actin filament;lamellipodium;cortical actin cytoskeleton;pseudopodium;early phagosome;phagolysosome;cell-cell contact zone;cell pole;intranuclear rod;structural constituent of cytoskeleton;ATP binding;myosin binding;mitotic cytokinesis;cell morphogenesis;phagocytosis;chemotaxis;hyperosmotic response;cytoskeleton organization;phototaxis;response to cAMP
gi|511470|gb|AAA19858.1|	Actin	Skeleton	TRINITY_DN206954_c0_g1	actin	phagocytic cup;actin filament;lamellipodium;cortical actin cytoskeleton;pseudopodium;early phagosome;phagolysosome;cell-cell contact zone;cell pole;intranuclear rod;structural constituent of cytoskeleton;ATP binding;myosin binding;mitotic cytokinesis;cell morphogenesis;phagocytosis;chemotaxis;hyperosmotic response;cytoskeleton organization;phototaxis;response to cAMP
gi|269991330|emb|CAX12514.1|	Translation elongation factor Tu (chloroplast)	Other	TRINITY_DN209221_c2_g7	elongation factor 1-alpha	cytoplasm;translation elongation factor activity;GTPase activity;GTP binding;translational elongation
gi|298712617|emb|CBJ33313.1|	Fucoxanthin chlorophyll a/c binding protein	Photosynthesis	TRINITY_DN209852_c3_g2	Light harvesting complex protein	photosystem II;photosynthesis, light harvesting;integral component of membrane;protein-chromophore linkage;light-harvesting complex;chlorophyll binding;chloroplast thylakoid membrane
gi|697993586|gb|AIT69916.1|	Alanine transaminase	Other	TRINITY_DN214028_c0_g2	alanine transaminase	catalytic activity;pyridoxal phosphate binding;biosynthetic process
gi|120454258|gb|DV669147.1|	Glyceraldehyde 3-phosphate dehydrogenase	Carbohydrate metabolism	TRINITY_DN214226_c3_g1	type I glyceraldehyde-3-phosphate dehydrogenase	NADP binding;NAD binding;glycolytic process;oxidation-reduction process;glucose metabolic process;glyceraldehyde-3-phosphate dehydrogenase (NAD+) (phosphorylating) activity
gi|120454114|gb|DV668891.1|	Peptidyl-prolyl cis-trans isomerase	Protein folding	TRINITY_DN214261_c1_g3	peptidyl-prolyl cis-trans isomerase	peptidyl-prolyl cis-trans isomerase activity;protein peptidyl-prolyl isomerization;protein folding
gi|120454292|gb|DV669181.1|	T-complex protein 1, gamma subunit	Protein folding	TRINITY_DN214266_c0_g1	T-complex protein 1, beta subunit	ATP binding;chaperonin-containing T-complex;protein folding chaperone;chaperone-mediated protein folding;unfolded protein binding;'de novo' protein folding
gi|10880486|gb|AAG24272.1|AF195515_1	Ribulose-1,5-bisphosphate carboxylase/oxygenase large subunit, partial (chloroplast)	Photosynthesis	TRINITY_DN214788_c0_g6	ribulose-1,5-bisphosphate carboxylase/oxygenase large subunit (chloroplast)	magnesium ion binding;chloroplast;reductive pentose-phosphate cycle;integral component of membrane;oxidation-reduction process;monooxygenase activity;ribulose-bisphosphate carboxylase activity
gi|15485180|emb|CAC67444.1|	Ribulose-1,5-bisphosphate carboxylase/oxygenase large subunit, partial (chloroplast)	Photosynthesis	TRINITY_DN214788_c0_g6	ribulose-1,5-bisphosphate carboxylase/oxygenase large subunit (chloroplast)	magnesium ion binding;chloroplast;reductive pentose-phosphate cycle;integral component of membrane;oxidation-reduction process;monooxygenase activity;ribulose-bisphosphate carboxylase activity
gi|37731248|gb|AAO75036.1|	Ribulose-1,5-bisphosphate carboxylase/oxygenase large subunit, partial (chloroplast)	Photosynthesis	TRINITY_DN214788_c0_g6	ribulose-1,5-bisphosphate carboxylase/oxygenase large subunit (chloroplast)	magnesium ion binding;chloroplast;reductive pentose-phosphate cycle;integral component of membrane;oxidation-reduction process;monooxygenase activity;ribulose-bisphosphate carboxylase activity
gi|5305607|gb|AAD41729.1|	Ribulose-1,5-bisphosphate carboxylase/oxygenase large subunit, partial (chloroplast)	Photosynthesis	TRINITY_DN214788_c0_g6	ribulose-1,5-bisphosphate carboxylase/oxygenase large subunit (chloroplast)	magnesium ion binding;chloroplast;reductive pentose-phosphate cycle;integral component of membrane;oxidation-reduction process;monooxygenase activity;ribulose-bisphosphate carboxylase activity
gi|60544910|gb|AAF98103.2|	Ribulose-1,5-bisphosphate carboxylase/oxygenase large subunit, partial (chloroplast)	Photosynthesis	TRINITY_DN214788_c0_g6	ribulose-1,5-bisphosphate carboxylase/oxygenase large subunit (chloroplast)	magnesium ion binding;chloroplast;reductive pentose-phosphate cycle;integral component of membrane;oxidation-reduction process;monooxygenase activity;ribulose-bisphosphate carboxylase activity
gi|7106176|gb|AAF36085.1|AF076690_1	Ribulose-1,5-bisphosphate carboxylase/oxygenase large subunit, partial (chloroplast)	Photosynthesis	TRINITY_DN214788_c0_g6	ribulose-1,5-bisphosphate carboxylase/oxygenase large subunit (chloroplast)	magnesium ion binding;chloroplast;reductive pentose-phosphate cycle;integral component of membrane;oxidation-reduction process;monooxygenase activity;ribulose-bisphosphate carboxylase activity
gi|1381654|gb|AAB68031.1|	Alpha-tubulin	Skeleton	TRINITY_DN215516_c4_g1	Tubulin alpha chain	nucleus;cytoplasm;microtubule;GTPase activity;structural constituent of cytoskeleton;GTP binding;cytoskeleton organization;microtubule-based process
gi|120454051|gb|DV668802.1|	Phosphomannomutase	Carbohydrate metabolism	TRINITY_DN216360_c0_g1	chromodomain-helicase-DNA-binding protein 6	DNA repair;ATP binding;DNA-binding transcription factor activity;chromatin remodeling;regulation of transcription, DNA-templated;ATP-dependent DNA helicase activity
gi|485657395|gb|AGK85255.1|	Vacuolar ATPase subunit A	Carbohydrate metabolism	TRINITY_DN216749_c3_g2	V-type ATPase, A subunit	ATP binding;ATP hydrolysis coupled proton transport;ATP metabolic process;proton-transporting ATPase activity, rotational mechanism;proton-transporting V-type ATPase, V1 domain;vacuolar membrane;plasma membrane
gi|269991257|emb|CAX12435.1|	ATP synthase CF1 alpha chain (chloroplast)	Carbohydrate metabolism	TRINITY_DN217713_c1_g5	ATP synthase subunit alpha, mitochondrial	proton-transporting ATP synthase complex, catalytic core F(1);ATP binding;proton-transporting ATP synthase activity, rotational mechanism;ATP synthesis coupled proton transport;ATP hydrolysis coupled cation transmembrane transport
